# Supplementary material for: Inferring MicroRNA Activities by Combining Gene Expression with MicroRNA Target Prediction
Source: PLoS One. 2008 Apr 23;3(4):e1989. doi: 10.1371/journal.pone.0001989 (PMC2291556; doi:10.1371/journal.pone.0001989)
Supplement: Table S1 — AC scores, p-values and q-values for 211 human miRNAs in expression profiles from miRNA transcfection experiments performed by Lim et al. [23]. (0.16 MB XLS) [file pone.0001989.s001.xls]

## Sheet: S1_Lim
	miR-1 (h12)			miR-1 (h24)			miR-124 (h12)			miR-124 (h24)			124mut5-6 (h12)			124mut5-6 (h24)			124mut9-10 (h12)			124mut9-10 (h24)			chimiR1/124 (h12)			chimiR1/124 (h24)			chimiR124/1 (h12)			chimiR124/1 (h24)
miR	AC Score	p-value	q-value	AC Score	p-value	q-value	AC Score	p-value	q-value	AC Score	p-value	q-value	AC Score	p-value	q-value	AC Score	p-value	q-value	AC Score	p-value	q-value	AC Score	p-value	q-value	AC Score	p-value	q-value	AC Score	p-value	q-value	AC Score	p-value	q-value	AC Score	p-value	q-value
let-7a	-1.71521	0.485	0.965893	2.40903	0.365	0.806593	3.58887	0.098	0.447601	-3.80634	0.106	0.368942	-9.52526	0	0	-3.68169	0.099	0.377085	-2.06103	0.381	0.881325	-3.45333	0.155	0.415051	-0.871441	0.467	0.999569	-1.41538	0.495	0.992895	-3.44078	0.196	0.387435	-6.74965	0	0.0060468
let-7b	-2.13364	0.383	0.908248	6.26707	0.008	0.0478872	3.7837	0.089	0.411606	-2.71165	0.305	0.673605	-13.4425	0	0	-4.04746	0.068	0.279312	1.38602	0.503	0.987131	-3.10929	0.208	0.500639	-1.31454	0.433	0.97369	-1.64324	0.489	0.988153	-4.29655	0.067	0.183938	-9.03793	0	0
let-7c	2.4727	0.28	0.86519	4.52653	0.032	0.241684	3.72854	0.084	0.41056	-3.23357	0.18	0.499561	-11.8884	0	0	-3.75685	0.098	0.356493	-2.20486	0.349	0.8394	-2.96959	0.201	0.550459	1.44053	0.431	0.942134	-1.56068	0.491	0.987611	-3.54902	0.122	0.357227	-6.99719	0.002	0.00362168
let-7d	-1.73209	0.485	0.970605	4.48349	0.048	0.248042	3.58878	0.128	0.435852	3.32913	0.193	0.756919	-11.674	0	0	-2.60595	0.323	0.720646	2.00687	0.383	0.975375	4.47881	0.067	0.302416	2.20889	0.267	0.879986	1.82563	0.467	1.11734	-3.27731	0.14	0.437641	-7.4599	0	0.00131352
let-7e	-1.97852	0.44	0.939504	5.57429	0.015	0.0804521	-3.1778	0.174	0.398306	-3.00556	0.261	0.57643	-12.8679	0	0	-4.2165	0.065	0.240781	1.49657	0.497	0.982453	-3.58712	0.145	0.369786	1.12146	0.513	0.976425	2.41999	0.361	1.08733	-4.50389	0.03	0.145547	-9.26868	0	0
let-7f	-2.1716	0.383	0.923907	-3.62538	0.142	0.381704	-4.81466	0.013	0.0844483	-4.68285	0.028	0.202129	-7.86028	0	0.000101807	-5.10705	0.041	0.115375	-4.64447	0.041	0.169077	-5.42087	0.01	0.0909923	0.958169	0.545	0.984487	-3.27117	0.203	0.536563	-5.38869	0.012	0.0522102	-6.01695	0.005	0.0225023
let-7g	-3.3808	0.162	0.749764	-2.36432	0.364	0.792812	-3.75885	0.07	0.25003	-3.89247	0.064	0.349835	-8.32133	0	6.74035e-05	-3.18282	0.174	0.523434	-3.44846	0.113	0.384756	-3.4308	0.12	0.417064	-3.07279	0.146	0.66302	-2.63476	0.281	0.714644	-4.19926	0.068	0.199822	-5.81991	0.006	0.0305973
let-7i	-1.73363	0.438	0.978078	3.69877	0.106	0.404386	-3.15811	0.18	0.403127	-2.87957	0.21	0.624234	-7.47109	0.001	0.000191637	-2.91766	0.224	0.615219	-2.91106	0.232	0.546484	3.69521	0.118	0.421493	-1.68932	0.374	0.919832	-1.63123	0.472	0.984661	-3.36617	0.173	0.410829	-6.35013	0.002	0.012426
miR-1	12.3744	0	0	10.3732	0	0	-6.13298	0.002	0.0167067	-5.06494	0.013	0.13872	3.85168	0.107	0.458819	-7.74182	0.001	0.00783118	-6.05898	0.007	0.0598685	-5.44664	0.01	0.0896213	4.31304	0.006	0.419154	9.58252	0	0.000382955	-8.35898	0	0.000516055	-2.73036	0.324	0.668359
miR-100	-2.75981	0.263	0.801673	-3.81262	0.108	0.332831	-3.0723	0.174	0.423951	-3.72616	0.117	0.386681	-8.11926	0	8.54515e-05	-5.75093	0.009	0.0689384	-2.05088	0.405	0.879018	-4.04457	0.083	0.269809	1.67576	0.42	0.97406	-5.47466	0.009	0.0909097	-4.73727	0.028	0.114889	-9.01855	0	0
miR-101	4.35638	0.051	0.468984	-5.5642	0.011	0.0584769	-6.66358	0.001	0.00787425	-5.89343	0.004	0.0709042	3.01022	0.184	0.696623	-5.25325	0.014	0.103962	-7.74453	0.001	0.0310318	-5.27413	0.013	0.107227	-6.24658	0.012	1.78573	-6.02171	0.005	0.0444372	-8.78989	0	0.000250208	3.63767	0.127	0.760036
miR-103	-2.84358	0.242	0.796125	-5.25444	0.013	0.0780073	-3.55692	0.087	0.293395	-2.81377	0.223	0.63773	-8.07533	0	8.40732e-05	-6.12275	0.005	0.0485717	-2.85766	0.183	0.566083	-3.2492	0.191	0.46066	-2.71109	0.143	0.692628	-6.05	0.004	0.0450636	-4.75	0.023	0.113777	-5.02466	0.014	0.0953467
miR-105	3.43921	0.185	0.57958	-4.48126	0.049	0.175591	-5.56265	0.005	0.034058	-5.92803	0.01	0.0696126	1.87672	0.43	0.945327	-5.7146	0.014	0.0704229	-4.08278	0.05	0.228065	-4.81131	0.036	0.14142	1.66612	0.408	0.957714	-1.78745	0.477	0.969703	-6.71389	0.001	0.00747436	2.73981	0.32	0.869105
miR-106a	-3.75665	0.126	0.696734	-5.9374	0.005	0.0346836	-7.4224	0	0.00311163	-7.07155	0	0.0204982	-2.41937	0.36	0.693748	-8.88703	0	0.000811989	-7.5516	0.002	0.0340256	-6.40883	0.001	0.0332057	-3.73455	0.074	0.580709	-6.0006	0.006	0.0424537	-10.0547	0	0	-3.99936	0.074	0.268048
miR-106b	-3.83403	0.113	0.724241	-6.16002	0.002	0.0268454	-6.58739	0	0.00917231	-6.47401	0.005	0.0280976	1.66538	0.472	0.984844	-6.70868	0.003	0.027701	-7.91768	0.002	0.0301841	-4.61982	0.044	0.166006	-4.22736	0.059	0.62669	-6.25492	0.007	0.0375825	-9.38076	0	0	-3.49507	0.182	0.397723
miR-107	-2.68663	0.286	0.792047	-3.8571	0.12	0.319933	-3.89771	0.091	0.216365	-2.71077	0.299	0.669176	-7.89049	0	0.000103423	-5.70539	0.012	0.0702597	-2.14563	0.392	0.853269	-3.18847	0.204	0.470208	-2.45861	0.207	0.721756	-5.32532	0.017	0.103318	-4.72784	0.031	0.114442	-4.53904	0.037	0.164604
miR-10a	-3.7534	0.127	0.683297	2.89226	0.288	0.648836	3.76388	0.087	0.408174	-3.6992	0.093	0.382057	-10.708	0	0	-5.4501	0.016	0.0911408	4.69648	0.017	0.111896	4.58211	0.041	0.275778	2.59665	0.212	0.978563	-4.29249	0.077	0.280612	-3.37375	0.171	0.410358	-6.85472	0.001	0.00492975
miR-10b	-3.07393	0.214	0.782787	2.9109	0.254	0.660162	4.58034	0.042	0.312259	3.96945	0.101	0.862767	-10.6686	0	0	-4.61168	0.041	0.185804	4.0953	0.048	0.217951	5.83191	0.016	0.304238	2.44227	0.239	0.964218	-3.0563	0.222	0.590253	-5.05521	0.03	0.0816174	-6.1416	0.006	0.0179514
miR-122a	5.57904	0.01	0.257751	5.58273	0.013	0.08279	3.61534	0.131	0.44769	-3.2514	0.19	0.504214	-6.64158	0.001	0.00163304	-5.88766	0.007	0.0607379	-2.92342	0.221	0.54532	-4.33277	0.059	0.218242	-3.585	0.089	0.592613	3.21734	0.234	1.72178	-2.58452	0.347	0.712182	-7.35628	0	0.00168702
miR-124a	2.51492	0.339	0.868723	4.43044	0.061	0.243253	14.1592	0	0	16.1149	0	0	-5.89055	0.001	0.00835262	-5.21926	0.019	0.104813	5.27724	0.005	0.0629351	14.1523	0	0	-2.04819	0.305	0.801771	-3.50959	0.184	0.471037	6.84858	0	0.0534525	10.6456	0	0
miR-125a	3.68391	0.111	0.54563	6.09381	0.005	0.0465268	4.06063	0.087	0.406532	3.031	0.273	0.794031	-16.4884	0	0	-4.8857	0.035	0.142743	5.03709	0.007	0.081377	4.64402	0.036	0.275798	2.79547	0.107	0.772987	-3.44276	0.157	0.488259	-3.04077	0.24	0.518	-9.95796	0	0
miR-125b	-3.06806	0.213	0.776827	6.3445	0.003	0.0520513	4.65095	0.034	0.304005	3.74309	0.116	0.765239	-16.0583	0	0	-4.25817	0.078	0.236421	4.9591	0.009	0.0877437	4.77675	0.041	0.279086	2.56758	0.182	0.95776	-3.30423	0.181	0.524162	-2.54425	0.34	0.726605	-9.78096	0	0
miR-126	3.6162	0.141	0.556704	3.0216	0.263	0.637132	-2.59885	0.3	0.603129	-1.55761	0.479	0.981055	-2.87172	0.222	0.495201	3.31469	0.172	1.56509	-2.70482	0.246	0.629939	-3.26953	0.221	0.455545	-1.6563	0.376	0.908996	1.75323	0.476	1.01371	-3.80649	0.101	0.282147	-2.7904	0.329	0.650825
miR-126*	-3.379	0.152	0.738461	-3.91266	0.109	0.307231	-2.70231	0.231	0.566202	-2.80366	0.336	0.637795	6.05998	0.009	0.236284	3.8776	0.105	2.6323	-3.15276	0.194	0.479661	-2.26239	0.398	0.8097	-3.66178	0.056	0.578959	-5.22463	0.017	0.113024	2.47235	0.361	0.824769	3.81321	0.137	0.725753
miR-127	6.16429	0.004	0.239308	6.10137	0.005	0.0483405	4.73812	0.043	0.332609	2.87107	0.254	0.707982	-15.2757	0	0	-3.10779	0.243	0.550999	5.24768	0.006	0.0585248	4.33007	0.057	0.327421	-2.73904	0.154	0.708227	-3.68783	0.16	0.426682	3.00325	0.206	0.859398	-11.9496	0	0
miR-128a	-2.16471	0.438	0.910943	-3.88409	0.147	0.314458	-3.75255	0.096	0.249729	3.16882	0.21	0.769293	-7.55	0	0.0001777	-1.96686	0.441	0.92294	-3.07578	0.158	0.49982	3.64277	0.117	0.426569	-1.89394	0.331	0.847851	-3.39589	0.152	0.503228	-4.19652	0.067	0.199026	-3.96584	0.108	0.272885
miR-128b	-2.71893	0.297	0.815609	-3.72643	0.111	0.353537	-4.44157	0.037	0.126948	3.21318	0.183	0.786582	-8.65723	0	4.82642e-05	-2.64101	0.338	0.71194	-3.00413	0.165	0.522339	3.63813	0.125	0.419972	-1.91524	0.343	0.842761	-4.07965	0.086	0.324092	-4.76977	0.038	0.111636	-5.32734	0.023	0.0638078
miR-129	-2.59713	0.32	0.800581	-2.52076	0.372	0.730649	-5.18861	0.015	0.0557548	-3.36007	0.142	0.479036	-4.96129	0.01	0.0403551	-4.60358	0.067	0.186003	-4.10378	0.075	0.230744	-4.60598	0.043	0.167076	1.57892	0.451	0.947672	-3.54661	0.146	0.461331	-5.32173	0.016	0.0572259	-3.95671	0.096	0.27316
miR-130a	4.41083	0.052	0.458071	-7.41409	0	0.00356512	-6.14619	0.002	0.0168033	-6.52604	0.001	0.0277918	-3.06187	0.173	0.420618	-8.06247	0	0.00585616	-7.05577	0.002	0.0374321	-7.75051	0	0.00780505	-2.89657	0.115	0.699243	-6.97331	0	0.0130753	-8.58136	0	0.000494001	-4.53689	0.05	0.163195
miR-130b	4.44914	0.061	0.484565	-5.87606	0.006	0.0376574	-7.4239	0	0.00367737	-6.54754	0.001	0.0283186	-3.30426	0.143	0.339389	-8.96428	0	0.00094732	-6.70593	0.005	0.0422273	-8.37157	0	0.00455294	-3.735	0.084	0.592814	-6.52063	0.001	0.026655	-9.45793	0	0	-4.90644	0.031	0.107382
miR-132	-2.07196	0.441	0.915552	3.06649	0.26	0.635875	-3.71998	0.097	0.256502	1.64906	0.5	0.99235	-6.85653	0	0.00103235	-5.20637	0.021	0.104137	-4.21036	0.074	0.214877	-4.09979	0.093	0.255418	1.72963	0.416	1.0357	-2.7071	0.307	0.69605	-4.03671	0.09	0.231266	-4.51983	0.049	0.163413
miR-133a	4.8769	0.026	0.357164	7.05115	0.001	0.0198741	5.01546	0.025	0.298777	3.9106	0.12	0.855774	-17.866	0	0	-2.9304	0.276	0.612544	6.26032	0.001	0.0201102	5.79639	0.011	0.255359	2.39168	0.179	0.979858	-2.93226	0.27	0.61302	2.94194	0.207	0.751827	-11.0368	0	0
miR-133b	5.14533	0.017	0.338496	7.66158	0	0.0100554	4.99318	0.024	0.281471	4.08802	0.07	1.05823	-17.0095	0	0	-2.15509	0.409	0.880319	6.11337	0.002	0.0200076	5.55839	0.006	0.231962	2.11817	0.268	0.911758	-2.88397	0.278	0.628991	3.67993	0.117	0.775956	-10.7094	0	0
miR-134	-2.77074	0.294	0.812867	-2.35762	0.362	0.789673	3.43886	0.162	0.424996	-3.13462	0.206	0.53197	-7.22105	0	0.000434378	-4.3144	0.072	0.226192	2.09313	0.384	0.981829	-3.709	0.115	0.347886	-2.11151	0.239	0.783981	-2.91663	0.284	0.616792	-3.93537	0.078	0.253507	-8.1602	0	0.000412084
miR-135a	-4.27521	0.094	0.564043	-5.25292	0.026	0.0767927	-3.88318	0.102	0.218493	-3.61139	0.142	0.400266	-2.74491	0.24	0.548963	-5.01836	0.033	0.123152	-1.86471	0.448	0.927416	-3.42178	0.202	0.417137	-2.43823	0.239	0.7149	-5.20434	0.013	0.110793	-4.52476	0.06	0.142619	-3.05914	0.245	0.539545
miR-135b	-4.59252	0.041	0.457281	-4.36259	0.061	0.19884	-3.41199	0.161	0.335845	-4.33013	0.077	0.259812	-4.63402	0.034	0.0674101	-4.23073	0.084	0.240411	-1.76662	0.452	0.94941	2.87063	0.258	0.622784	-2.71548	0.23	0.697781	-4.78569	0.031	0.162068	-4.16096	0.098	0.20533	-3.57886	0.154	0.374862
miR-136	2.42478	0.337	0.864109	-3.60055	0.164	0.387462	-5.25547	0.011	0.0518183	-3.72574	0.121	0.382673	-5.1789	0.009	0.02883	-6.60602	0.003	0.0289938	-4.03139	0.068	0.235641	-4.03122	0.088	0.271533	-2.09069	0.289	0.78968	-4.11645	0.069	0.323905	-6.32225	0.003	0.014196	-4.32968	0.056	0.20364
miR-137	3.54193	0.147	0.559699	-5.55845	0.009	0.0579121	-4.88169	0.022	0.0788972	-4.24323	0.062	0.269867	-2.5107	0.29	0.657267	-7.00529	0	0.0173433	-6.72837	0.006	0.0443017	-6.69857	0.003	0.0251496	-3.45348	0.107	0.600436	-6.21625	0.002	0.0392576	-7.94633	0	0.00117227	-4.01735	0.102	0.26494
miR-138	-2.77354	0.305	0.820267	-3.11296	0.236	0.537144	3.17951	0.196	0.466745	-2.75042	0.277	0.659337	-7.10405	0	0.000624036	-4.47721	0.05	0.206223	1.89276	0.433	0.963359	3.63169	0.172	0.414466	-2.15762	0.233	0.782759	-3.44904	0.166	0.488862	-3.92914	0.081	0.253846	-6.82362	0.002	0.00532413
miR-139	-3.49315	0.167	0.745967	-4.29071	0.057	0.212395	-6.93864	0	0.00664222	-5.6047	0.008	0.0862818	2.65149	0.288	0.741745	-5.51292	0.013	0.0856087	-6.73871	0.004	0.0456774	-6.68008	0.001	0.0241469	-4.08648	0.055	0.599378	-6.46567	0.002	0.0276058	-6.60214	0	0.00853721	-2.194	0.418	0.868236
miR-140	-2.16686	0.407	0.91795	2.89481	0.307	0.657655	-5.02313	0.022	0.0680281	-6.17943	0.003	0.0451772	-4.19688	0.049	0.119963	-4.22643	0.073	0.239805	-2.97627	0.212	0.530064	-4.75583	0.032	0.150369	-1.65969	0.395	0.913638	2.72287	0.311	1.40558	-6.65916	0.001	0.00793384	-4.91963	0.033	0.10671
miR-141	-3.9177	0.096	0.675847	-7.23215	0.001	0.00470596	-7.42388	0.001	0.00337093	-5.79325	0.004	0.0714704	2.06178	0.431	0.937741	-7.2096	0.001	0.015518	-8.74599	0.001	0.0181342	-6.64559	0.001	0.0241804	-5.26757	0.021	2.05435	-7.55952	0	0.00586664	-10.5033	0	0	2.37734	0.38	0.88205
miR-142-3p	3.77932	0.112	0.517956	-4.54298	0.046	0.163891	-5.81289	0.005	0.0262514	-4.13332	0.076	0.286446	5.20602	0.025	0.259119	-4.41858	0.062	0.210305	-5.54846	0.014	0.0816039	-6.92646	0	0.0188622	-3.5562	0.113	0.584087	-4.89277	0.032	0.148465	-5.91014	0.01	0.0261788	-2.56859	0.357	0.731497
miR-142-5p	3.9882	0.105	0.505041	-5.50171	0.015	0.0585541	-2.51475	0.292	0.637211	-2.48841	0.345	0.755654	4.6568	0.036	0.385692	3.31362	0.208	1.17481	-3.34752	0.138	0.416395	-2.96296	0.245	0.544964	-2.45236	0.201	0.719237	-3.01231	0.259	0.596566	-4.5326	0.056	0.143317	3.64339	0.137	0.788445
miR-143	-3.45103	0.182	0.736557	-3.42463	0.132	0.447751	-3.45499	0.15	0.323454	-3.23638	0.194	0.502555	-8.26729	0	6.51567e-05	-6.72786	0	0.0276753	1.93664	0.418	0.976576	-4.92637	0.02	0.128695	-3.10801	0.126	0.654099	-3.88429	0.086	0.372707	-5.99442	0.01	0.0237189	-4.56741	0.044	0.162147
miR-144	-4.77219	0.031	0.431909	-9.14129	0	0	-7.37876	0	0.00318827	-5.87281	0.005	0.0702921	5.78925	0.012	0.225773	-8.8163	0	0.00118415	-10.8223	0	0.00568911	-7.60511	0	0.00799089	-8.2571	0.001	0.615418	-9.78223	0	0	-10.7729	0	0	3.61287	0.162	0.747668
miR-145	2.48099	0.363	0.874133	-3.14341	0.27	0.532348	-3.27153	0.153	0.368443	-3.70667	0.141	0.382515	-10.2542	0	0	-4.43944	0.048	0.208294	-2.36017	0.312	0.777107	-4.41557	0.047	0.198961	-2.28376	0.225	0.73542	-3.27078	0.204	0.532974	-4.23048	0.074	0.193276	-7.7641	0	0.000733903
miR-146	-3.8085	0.103	0.691417	-4.4811	0.046	0.173439	-4.9006	0.026	0.0775829	-5.45888	0.016	0.101255	-4.36026	0.041	0.0983544	-7.34541	0.001	0.0148414	-4.17387	0.07	0.219187	-5.81741	0.003	0.0584121	-3.94594	0.054	0.573305	-3.38133	0.198	0.502793	-6.74506	0.002	0.00728468	-4.12278	0.102	0.24594
miR-147	3.07423	0.192	0.716352	3.41006	0.174	0.48845	-2.89677	0.225	0.487467	-1.64048	0.493	0.977212	-10.024	0	0	-7.19711	0.001	0.0149849	-3.87307	0.1	0.273108	3.16341	0.207	0.526609	-1.67017	0.364	0.921789	-1.89607	0.463	0.955138	-3.34813	0.178	0.413201	-7.25944	0	0.00212965
miR-148a	2.30657	0.37	0.907808	-7.33466	0.001	0.00398543	-7.07222	0	0.00582562	-5.73678	0.008	0.0729614	-5.70543	0.006	0.0117434	-5.81699	0.007	0.0644178	-7.09157	0.003	0.0377246	-7.57145	0	0.00764245	-3.88442	0.073	0.574443	-7.59922	0	0.00555701	-9.69917	0	0	-5.03609	0.021	0.0949052
miR-148b	2.87306	0.277	0.769121	-8.72175	0	0.000256688	-8.46597	0	0.000697432	-6.77557	0	0.0244096	-4.86041	0.009	0.0471069	-5.95744	0.005	0.0552047	-7.12979	0.002	0.0370507	-7.34054	0.001	0.0111294	-3.33517	0.105	0.629786	-8.15719	0	0.00286813	-9.31117	0	0.000114679	-4.93503	0.027	0.107219
miR-149	-3.82415	0.08	0.695425	5.37737	0.018	0.0974949	3.99874	0.099	0.401789	3.13894	0.233	0.766844	-15.6083	0	0	-2.22769	0.414	0.858615	5.41511	0.003	0.0559093	4.04833	0.095	0.411176	1.62624	0.383	0.940302	-3.17342	0.213	0.56171	3.89474	0.104	0.930823	-11.2169	0	0
miR-150	-3.06659	0.225	0.767652	4.46557	0.058	0.2461	3.35011	0.192	0.451849	-3.2595	0.209	0.504769	-13.3852	0	0	-2.87201	0.319	0.632211	4.63818	0.034	0.107169	5.13772	0.021	0.24527	-2.36622	0.209	0.725576	-2.81512	0.262	0.651221	-3.1957	0.194	0.465809	-7.5868	0.001	0.00112696
miR-151	1.95172	0.458	0.971527	2.42627	0.399	0.810592	-4.47925	0.032	0.12119	-3.87818	0.113	0.351995	-6.86471	0	0.00102879	-3.77875	0.116	0.350956	-3.06332	0.2	0.50108	-3.64149	0.136	0.356334	2.46588	0.172	0.984755	-3.6539	0.137	0.435051	-4.29448	0.06	0.181769	-4.02282	0.079	0.265771
miR-152	-2.63054	0.345	0.79908	-5.26197	0.024	0.0783344	-5.68805	0.002	0.0305321	-4.7559	0.032	0.190916	-6.97259	0	0.000816631	-6.1864	0.003	0.0456519	-4.11556	0.059	0.230411	-6.37948	0.001	0.0330414	-3.52658	0.092	0.587289	-7.19494	0	0.00907496	-8.18863	0	0.000701565	-5.07273	0.017	0.092396
miR-153	-4.89406	0.023	0.427815	-8.22683	0	0.000713024	-7.52628	0	0.00334768	-5.34689	0.014	0.115236	-3.25284	0.17	0.356314	-4.06198	0.107	0.277226	-5.11484	0.024	0.112641	-2.96919	0.228	0.546364	-2.70691	0.222	0.687424	-3.88082	0.154	0.370883	-5.69009	0.003	0.0338001	2.58497	0.357	0.864566
miR-154	-2.95855	0.238	0.761793	-5.06221	0.018	0.0927145	-4.42142	0.035	0.127825	-4.01188	0.086	0.322598	2.9975	0.209	0.688536	-3.24068	0.205	0.506539	-4.35435	0.052	0.205741	4.9076	0.031	0.247046	-2.51275	0.247	0.716726	-3.25405	0.203	0.536898	-3.77552	0.126	0.29001	6.27199	0.006	0.285253
miR-154*	-6.67065	0.001	0.135401	-5.3756	0.019	0.069376	-3.22121	0.176	0.384766	-4.31672	0.051	0.260191	5.2117	0.033	0.281385	-2.9951	0.28	0.593445	-5.78214	0.011	0.0753512	-4.1123	0.077	0.257253	-4.29591	0.059	0.634641	-7.70451	0	0.00557693	-4.77146	0.038	0.112312	4.70493	0.052	0.666185
miR-155	-4.13349	0.081	0.647216	-4.94875	0.027	0.101269	-5.78189	0.004	0.0264488	-3.7589	0.114	0.385253	5.37912	0.019	0.28245	-5.75995	0.014	0.0692221	-5.94997	0.008	0.0670416	-5.40688	0.015	0.0908639	1.97522	0.33	0.963093	-3.42052	0.179	0.495233	-7.03934	0	0.00466763	3.19247	0.246	0.810825
miR-15a	-3.55559	0.144	0.741981	-3.14757	0.249	0.535196	-6.5206	0.001	0.00976407	-3.8147	0.094	0.369648	-4.02267	0.041	0.148931	-5.27487	0.022	0.103308	-5.81364	0.015	0.0744848	-4.67246	0.031	0.156591	-3.48159	0.098	0.597783	-6.29832	0.003	0.0359157	-7.0697	0	0.00442333	-3.5879	0.147	0.374414
miR-15b	-2.70432	0.319	0.807168	-2.88649	0.257	0.618652	-5.67149	0.004	0.0308646	-3.97971	0.114	0.323381	-4.67939	0.014	0.0633186	-5.36976	0.024	0.0964667	-4.26025	0.048	0.211562	-4.02164	0.084	0.271367	2.14609	0.26	0.913328	-6.81228	0.001	0.0173598	-7.33054	0.001	0.00331837	-3.82086	0.134	0.306012
miR-16	-1.54757	0.49	0.981111	-4.14251	0.082	0.250003	-5.95412	0.007	0.0209799	-3.09814	0.182	0.544832	-3.98748	0.056	0.155575	-5.10121	0.027	0.11468	-4.28454	0.051	0.208564	5.08533	0.02	0.246082	-4.28789	0.049	0.61699	-6.48606	0.001	0.0277851	-8.46169	0	0.000506169	-3.44335	0.183	0.414883
miR-17-3p	-3.0859	0.209	0.785418	-2.70364	0.315	0.669818	-5.08175	0.015	0.063113	3.59167	0.13	0.846925	-6.79092	0.001	0.00123631	-4.21283	0.071	0.240051	2.94915	0.177	0.637858	3.72323	0.129	0.44753	-2.74713	0.134	0.711307	-4.07222	0.085	0.323516	-4.88457	0.035	0.0991942	-4.78161	0.037	0.125722
miR-17-5p	3.42944	0.156	0.573032	-5.03618	0.012	0.0949371	-7.17979	0	0.00435896	-5.14914	0.019	0.140537	-1.56711	0.51	0.97508	-7.94449	0	0.00612115	-8.08974	0	0.025779	-4.95992	0.026	0.129109	-3.67578	0.074	0.583947	-5.93874	0.006	0.0464792	-9.96683	0	0	-3.34814	0.225	0.447421
miR-18	-4.00407	0.083	0.663512	2.22087	0.413	0.857418	-6.88215	0.001	0.00641639	-4.43694	0.052	0.24878	-7.09048	0	0.000624791	-5.48507	0.016	0.087986	1.58688	0.485	1.00786	4.93197	0.037	0.252382	-1.62277	0.387	0.909763	-3.01074	0.279	0.593493	-5.81384	0.013	0.0293374	-6.21022	0.004	0.0158567
miR-181a	-4.67149	0.037	0.448807	-6.67149	0	0.0125968	-7.05665	0	0.00565696	-4.29075	0.079	0.265212	3.2586	0.175	0.614685	-3.59926	0.162	0.394319	-6.58655	0.005	0.0447333	-3.69052	0.142	0.347888	-4.80835	0.038	1.18377	-6.00397	0.009	0.0430669	-6.90436	0.004	0.00550459	-2.85603	0.316	0.625175
miR-181b	-4.6171	0.049	0.461136	-4.5553	0.046	0.163261	-6.51869	0.001	0.00949285	-3.86972	0.12	0.351558	2.92234	0.228	0.673733	2.37411	0.392	1.03363	-5.65663	0.011	0.0780345	-2.51772	0.364	0.718324	-2.56699	0.225	0.705278	-3.22276	0.198	0.544871	-6.7107	0.001	0.00739263	3.48552	0.169	0.756108
miR-181c	-4.52529	0.046	0.458809	-5.01251	0.025	0.0954699	-5.8079	0.007	0.0259008	-4.42069	0.052	0.238825	-2.08684	0.409	0.835434	-3.57565	0.135	0.396439	-4.09021	0.093	0.2289	-3.21521	0.2	0.47017	-4.36571	0.063	0.645432	-4.5351	0.05	0.215045	-7.16404	0	0.00409315	-1.93234	0.467	0.933505
miR-182	-4.09058	0.081	0.65806	3.76787	0.121	0.392297	3.53502	0.188	0.425211	2.99384	0.262	0.720844	4.31161	0.07	0.365679	-3.75163	0.153	0.356089	-3.29293	0.137	0.429964	5.744	0.007	0.23089	-3.04939	0.133	0.658189	2.15926	0.396	1.14525	-5.79264	0.005	0.0296769	4.15423	0.08	0.801464
miR-182*	-2.29039	0.375	0.881766	-5.03472	0.028	0.0937286	-3.63275	0.105	0.276149	-3.35752	0.199	0.475949	-4.21416	0.05	0.119547	-6.29551	0.004	0.0405453	-1.71865	0.451	0.954821	-5.24006	0.026	0.110602	1.65674	0.43	0.942007	-2.13488	0.43	0.889397	-4.6155	0.036	0.130032	-6.46521	0.002	0.00987766
miR-183	2.19288	0.39	0.908618	2.51346	0.326	0.78469	8.61084	0	0.00671556	8.0906	0	0.010778	-7.02347	0	0.000757227	-6.63174	0.001	0.0288933	3.19866	0.123	0.543437	7.22305	0.003	0.065405	-2.24259	0.278	0.740583	-2.98077	0.288	0.59731	5.0064	0.026	0.490845	4.20758	0.097	0.815625
miR-184	-2.96385	0.253	0.767051	7.17171	0	0.0180109	4.1771	0.073	0.405935	2.90315	0.262	0.721887	-14.3275	0	0	-3.59347	0.144	0.394147	4.92441	0.021	0.0876572	-3.96537	0.11	0.286549	-3.90358	0.058	0.579272	3.13691	0.216	1.31557	-4.49993	0.046	0.145228	-9.99837	0	0
miR-185	2.89739	0.268	0.76781	4.39431	0.047	0.246298	5.86506	0.011	0.217935	4.82246	0.041	0.879598	-12.1372	0	0	-4.57183	0.055	0.189857	2.59735	0.284	0.787622	6.01412	0.004	0.295715	-2.13942	0.319	0.786493	1.37456	0.482	0.996065	-4.29003	0.059	0.181664	-7.78075	0	0.000751803
miR-186	4.15363	0.095	0.500533	-5.38961	0.02	0.0690683	-4.54345	0.037	0.115192	2.64067	0.324	0.779341	3.91417	0.083	0.444302	-7.17382	0	0.0152395	-5.09149	0.027	0.113783	-6.26162	0.003	0.0334967	-2.61015	0.211	0.694421	-5.36401	0.012	0.098891	-7.35077	0	0.00335062	4.92555	0.029	0.670134
miR-187	2.27544	0.392	0.909139	-3.36495	0.197	0.460079	-1.50779	0.511	0.9725	-1.79839	0.48	0.955266	-5.56128	0.002	0.0152632	-3.63385	0.152	0.391206	2.06662	0.388	0.960809	-2.29387	0.366	0.803598	3.30883	0.039	0.597135	2.59157	0.35	1.2521	2.6347	0.297	0.862887	-7.59746	0	0.00112087
miR-188	-2.98487	0.22	0.762501	4.4526	0.059	0.243036	4.68376	0.037	0.310523	3.05773	0.23	0.798077	-13.215	0	0	-4.43172	0.057	0.208559	3.56342	0.076	0.382355	4.73403	0.039	0.281137	2.32004	0.186	0.896623	-2.24652	0.439	0.851133	-3.15041	0.27	0.47898	-7.76293	0	0.000716835
miR-189	-2.71735	0.281	0.80796	3.40119	0.19	0.484252	-4.6647	0.034	0.0985341	-4.2046	0.058	0.276128	-5.79907	0.004	0.00981184	-2.62948	0.36	0.713464	-3.66993	0.125	0.322504	3.44868	0.162	0.459204	-2.76966	0.135	0.713342	-4.17789	0.071	0.306298	-5.16517	0.017	0.0710127	-4.25581	0.066	0.218997
miR-190	3.94819	0.116	0.51107	4.09225	0.084	0.287934	-5.26491	0.016	0.0518426	-4.10821	0.077	0.291884	4.09707	0.056	0.407446	1.78226	0.501	1.04303	-5.31737	0.025	0.0974153	-4.13539	0.077	0.259007	1.41654	0.498	0.916133	2.46101	0.377	1.14532	-4.733	0.039	0.114657	3.2236	0.235	0.813709
miR-191	1.74441	0.48	0.96311	3.49431	0.211	0.459003	3.2836	0.207	0.460918	2.38647	0.381	0.82244	-4.20209	0.058	0.120314	-4.27546	0.061	0.233484	-3.86029	0.088	0.273784	2.23277	0.383	0.825306	-3.01041	0.141	0.670061	-4.88262	0.02	0.148881	-4.25748	0.059	0.188383	-3.10626	0.237	0.522478
miR-192	2.9249	0.257	0.764216	2.72525	0.348	0.707672	-3.90238	0.108	0.219082	-2.81658	0.3	0.641237	3.69916	0.141	0.48666	-4.39147	0.063	0.214791	-4.61394	0.039	0.169746	-3.06343	0.244	0.516486	1.73452	0.412	1.05977	-6.07012	0.008	0.0445585	-5.27997	0.017	0.0605325	1.87478	0.478	0.958704
miR-193	-3.59496	0.13	0.757661	5.85203	0.01	0.0658416	2.95998	0.182	0.533934	2.2205	0.42	0.874498	-15.8109	0	0	-1.99542	0.47	0.919902	4.64175	0.022	0.11132	3.82968	0.109	0.442405	3.35269	0.04	0.769463	-2.706	0.278	0.692462	3.07064	0.235	0.905201	-10.4144	0	0
miR-194	-3.50955	0.185	0.747861	-5.28299	0.013	0.0773894	-5.09114	0.015	0.0630015	-4.20221	0.083	0.272995	-3.87502	0.081	0.176668	-4.87649	0.035	0.143115	-5.20691	0.025	0.105027	-3.604	0.15	0.366946	-4.73139	0.042	0.970735	-6.08547	0.004	0.044551	-7.92146	0	0.00119018	-2.20557	0.421	0.86985
miR-195	2.43632	0.357	0.87094	-3.02196	0.243	0.569044	-5.37458	0.01	0.0440909	-3.98858	0.085	0.323548	-3.91517	0.08	0.170486	-5.38224	0.019	0.0976153	-4.60026	0.044	0.169908	-5.0501	0.027	0.124065	-2.77549	0.151	0.71847	-5.86853	0.009	0.0511702	-8.3647	0	0.000532702	-4.11824	0.069	0.244588
miR-196a	3.63087	0.138	0.562474	-3.16296	0.243	0.533157	-3.90116	0.107	0.217425	-2.96191	0.237	0.593123	-1.89009	0.446	0.894166	-4.36653	0.059	0.219538	-4.35016	0.054	0.20429	-3.28408	0.209	0.457092	-2.48181	0.233	0.728398	-2.45926	0.354	0.778687	-3.88083	0.091	0.265868	2.26198	0.393	0.898558
miR-196b	-2.92957	0.267	0.762092	-3.07661	0.231	0.549292	-3.40238	0.15	0.336664	-2.64691	0.321	0.695437	-4.17928	0.06	0.122101	-4.58983	0.04	0.187714	-4.09792	0.077	0.229693	2.56225	0.339	0.735129	2.25991	0.252	0.89017	-2.25254	0.416	0.858041	-3.95815	0.093	0.248731	-3.0247	0.28	0.550627
miR-197	3.80138	0.122	0.519596	-4.70153	0.043	0.139211	3.04951	0.199	0.50395	1.50374	0.49	0.989337	-11.7259	0	0	1.93013	0.458	1.10892	3.29488	0.123	0.502573	3.58694	0.185	0.424466	-3.22364	0.104	0.62845	-5.85921	0.001	0.0511883	-4.69725	0.042	0.117766	-7.16831	0	0.00239801
miR-198	3.41748	0.162	0.568246	6.22644	0.008	0.0450508	3.26044	0.191	0.46101	2.99765	0.2	0.754518	-15.6247	0	0	-4.95003	0.023	0.133572	4.57713	0.022	0.113422	3.70364	0.132	0.436638	2.25896	0.212	0.858183	-3.33869	0.154	0.511881	-3.73107	0.142	0.30246	-9.8869	0	0
miR-199a	2.55573	0.33	0.858847	4.2169	0.088	0.273286	3.49232	0.152	0.422247	3.00302	0.232	0.790885	-10.4193	0	0	-3.36615	0.195	0.467766	1.55666	0.492	0.999582	3.105	0.258	0.544094	-2.32994	0.231	0.727625	-5.14514	0.024	0.112933	-3.50535	0.184	0.37074	-7.82561	0.001	0.000735571
miR-199a*	-4.78265	0.026	0.44845	-7.43367	0	0.00347285	-10.6706	0	0	-6.86642	0	0.0249406	1.61835	0.463	0.979133	-5.28535	0.013	0.103195	-7.13441	0.002	0.0389258	-5.95847	0.005	0.0507793	-4.79222	0.034	1.09067	-6.6723	0.001	0.0209135	-8.16567	0	0.00068152	2.72654	0.279	0.857669
miR-199b	-2.53868	0.383	0.815035	-3.71847	0.118	0.352714	-3.91621	0.072	0.21746	-3.74068	0.107	0.384985	-7.73843	0.001	0.000120289	-4.25427	0.079	0.235688	-1.95919	0.427	0.908003	2.61556	0.316	0.722252	-2.65975	0.155	0.69357	-4.48782	0.057	0.224158	-4.49253	0.041	0.14543	-5.39597	0.015	0.0582142
miR-19a	3.84607	0.109	0.523858	-7.26682	0	0.00423536	-8.8947	0	0.000464954	-8.7013	0	0.00071033	2.53064	0.334	0.794724	-9.66117	0	0.00378925	-7.65648	0.001	0.0322386	-10.1353	0	0	-5.07303	0.028	1.36224	-8.35343	0	0.00179258	-9.90055	0	0	-3.90627	0.114	0.286374
miR-19b	4.05809	0.088	0.49945	-5.14568	0.021	0.0838978	-7.33655	0	0.0031617	-6.71012	0.001	0.0214115	-2.65283	0.305	0.589648	-9.17007	0	0.00142098	-6.71966	0.004	0.0432783	-7.00149	0.001	0.0204232	-5.12919	0.024	1.52343	-8.04951	0	0.0024648	-8.63428	0	0.000440367	-3.73479	0.136	0.329993
miR-20	-3.94261	0.085	0.674512	-6.96491	0.001	0.00810903	-6.91936	0	0.00636787	-6.28185	0.003	0.0392553	2.00828	0.416	0.943949	-9.58674	0	0.00126309	-8.42938	0.002	0.0174738	-6.02071	0.006	0.0488317	-4.71612	0.031	0.912086	-6.31107	0.004	0.0362501	-10.0409	0	0	3.1068	0.255	0.845852
miR-200a	-4.54159	0.041	0.467606	-5.9763	0.004	0.0330878	-6.86464	0.001	0.00612745	-4.56285	0.055	0.228499	2.07543	0.393	0.947305	-5.58784	0.012	0.0786573	-7.2045	0.005	0.0384018	-5.16843	0.023	0.112564	-4.42252	0.05	0.698767	-6.68058	0.001	0.0216903	-9.44411	0	0	2.77459	0.31	0.888284
miR-200b	-5.74157	0.007	0.286507	-8.62015	0	0.000213907	-8.14526	0	0.00092991	-6.7693	0.002	0.0223755	4.3777	0.053	0.355527	-7.32963	0.001	0.0142597	-6.05919	0.007	0.0612262	-6.71834	0.001	0.0251806	-4.42442	0.054	0.729689	-6.14197	0.004	0.0408492	-8.78541	0	0.00023933	2.15686	0.44	0.90748
miR-200c	-5.20974	0.013	0.320025	-5.88517	0.002	0.0379362	-6.83198	0.001	0.00634905	-5.74406	0.004	0.0750849	2.33552	0.399	0.83962	-6.41619	0.005	0.0366824	-5.11861	0.027	0.113564	-4.69892	0.038	0.155616	-4.12997	0.065	0.61522	-4.82469	0.029	0.157818	-7.27721	0.001	0.00370795	2.95944	0.272	0.90166
miR-203	4.44733	0.054	0.460097	-2.9541	0.246	0.596478	-5.21349	0.018	0.0541775	-3.90549	0.126	0.348909	-2.51022	0.298	0.652584	-7.3852	0	0.0141541	-7.46578	0.002	0.0349477	-5.97801	0.003	0.0506365	-3.72123	0.098	0.574725	-4.83104	0.02	0.158345	-9.83657	0	0	3.36381	0.186	0.765952
miR-204	-3.21763	0.205	0.749213	-2.02014	0.468	0.900195	-3.66145	0.118	0.26964	-3.99297	0.095	0.325455	-11.6824	0	0	-4.17693	0.069	0.248748	2.07936	0.381	0.971551	3.70727	0.142	0.444854	-1.54257	0.392	0.932927	-1.92003	0.461	0.953441	-3.34875	0.193	0.415364	-7.18942	0	0.00236262
miR-205	-2.69305	0.324	0.804796	-5.20556	0.019	0.0802774	-2.64609	0.261	0.586907	-2.15246	0.404	0.861375	-10.2829	0	0	-3.52768	0.151	0.411833	2.45473	0.325	0.847995	-3.30021	0.171	0.457998	-2.27225	0.25	0.735711	-4.08226	0.078	0.326269	-5.13215	0.027	0.0731716	-6.24737	0.002	0.0149148
miR-206	8.26745	0	0.0133823	9.03771	0	0.00106468	-4.66008	0.03	0.0981522	3.39854	0.166	0.762707	-2.95514	0.215	0.464635	-7.59411	0.001	0.00994687	-2.6003	0.299	0.676238	-3.44874	0.157	0.413215	3.65458	0.016	0.67642	9.12239	0	0.000382956	-6.12518	0.003	0.0196957	-3.2003	0.199	0.492368
miR-208	4.31927	0.068	0.468491	4.38206	0.061	0.243512	-3.34449	0.142	0.351936	-5.15148	0.014	0.143637	-1.25621	0.522	0.99454	-6.09967	0.003	0.0493449	-4.22705	0.062	0.215994	-6.56365	0	0.0269564	1.5763	0.436	0.929004	3.65503	0.148	1.418	-7.2378	0	0.00408163	-3.13157	0.226	0.514488
miR-21	-3.0995	0.246	0.786726	-5.31504	0.018	0.0751273	-6.98016	0	0.00634664	-5.59988	0.012	0.0843693	7.3212	0.001	0.32122	-3.96945	0.112	0.301959	-6.67604	0.004	0.0421472	-4.90766	0.039	0.12808	-3.31767	0.118	0.628307	-3.04091	0.201	0.589772	-6.92793	0	0.00547401	2.78125	0.318	0.905823
miR-210	-2.81815	0.262	0.802032	-2.6071	0.309	0.697616	2.72366	0.291	0.607877	2.39099	0.354	0.835622	-9.40404	0	0	-6.03148	0.007	0.0528081	2.8467	0.197	0.687361	-3.19401	0.207	0.471724	-2.79821	0.157	0.71239	-2.85944	0.319	0.633352	-4.06081	0.09	0.226593	-8.11956	0	0.000480373
miR-211	-3.27328	0.207	0.779571	-2.88181	0.277	0.615727	3.05803	0.202	0.509569	-2.82031	0.291	0.644441	-12.1366	0	0	-2.8217	0.299	0.647249	1.51475	0.477	0.993836	3.38243	0.177	0.471094	-2.29593	0.264	0.734591	-2.24749	0.4	0.855489	-4.52619	0.062	0.143441	-8.25446	0	0.000382115
miR-212	2.78873	0.299	0.778424	-3.5411	0.161	0.407537	-3.92326	0.089	0.217791	-3.55399	0.157	0.417512	-10.4454	0	0	-5.42276	0.019	0.0934226	2.22394	0.356	0.958216	-3.81044	0.103	0.331512	3.6957	0.026	0.930192	-2.87896	0.251	0.627815	-3.49352	0.171	0.372499	-7.82618	0	0.000754431
miR-213	2.12844	0.422	0.922453	-2.81109	0.305	0.639683	-2.1169	0.425	0.804364	-2.02293	0.44	0.900817	-4.24027	0.062	0.116273	2.56394	0.372	1.19393	-1.89214	0.421	0.924901	2.44201	0.375	0.776912	1.75675	0.413	1.07055	2.57912	0.372	1.15724	-3.04375	0.289	0.519507	-3.83851	0.106	0.303316
miR-214	3.88514	0.113	0.53291	6.28231	0.004	0.0497868	5.40745	0.02	0.249717	4.91969	0.026	0.971437	-14.5302	0	0	-2.94731	0.266	0.611754	4.56326	0.016	0.11138	5.48018	0.012	0.20874	1.94087	0.305	0.965949	-3.04546	0.227	0.59139	-2.30121	0.418	0.815505	-7.94351	0	0.000700543
miR-215	-3.83106	0.116	0.707754	-6.2272	0.001	0.0265512	-3.93653	0.078	0.216347	3.86128	0.118	0.752507	4.97974	0.027	0.30879	-5.06657	0.024	0.118213	-5.49515	0.017	0.0837435	-5.05937	0.024	0.125115	-2.69763	0.165	0.685799	-7.34478	0	0.00755446	-7.16744	0	0.00417341	2.65021	0.322	0.8646
miR-216	-2.12237	0.442	0.905186	-3.34172	0.161	0.46609	-3.34161	0.165	0.35024	-3.67394	0.135	0.377096	3.3888	0.153	0.570833	-3.66121	0.146	0.382807	-4.56948	0.042	0.173612	-2.70634	0.301	0.646082	-2.13866	0.276	0.78087	-3.07547	0.237	0.596955	-4.83408	0.021	0.104493	2.05341	0.441	0.92637
miR-217	-2.49414	0.331	0.822295	-5.86244	0.011	0.0379044	-5.98754	0.001	0.0196153	-4.91669	0.018	0.163613	5.77949	0.009	0.199581	-5.98283	0.007	0.0539973	-6.2073	0.004	0.058237	-5.29569	0.013	0.106035	-4.5762	0.045	0.839358	-5.17726	0.029	0.111504	-8.85138	0	0.000174749	2.28828	0.397	0.903855
miR-218	-3.10031	0.255	0.797165	2.9373	0.275	0.668158	-4.73805	0.03	0.0900411	-3.21729	0.163	0.503011	3.05312	0.172	0.687786	-2.72697	0.335	0.680709	1.90941	0.444	0.972422	-3.29321	0.213	0.457085	-4.45712	0.042	0.779873	-5.09821	0.021	0.117467	-5.14575	0.027	0.0720443	2.86023	0.275	0.921454
miR-219	-3.48587	0.17	0.737048	-6.22313	0.001	0.0259022	-4.80704	0.032	0.08424	-4.43197	0.045	0.242551	2.73494	0.29	0.751403	3.85422	0.091	1.35036	-5.76587	0.012	0.0752629	-3.00495	0.237	0.538915	-3.98519	0.066	0.584036	-6.40498	0.004	0.0298534	-6.30874	0.002	0.0143691	2.57258	0.344	0.854061
miR-22	-2.64383	0.312	0.79965	3.03439	0.205	0.641194	-3.11089	0.195	0.4156	-2.2676	0.38	0.827616	-8.33124	0	6.8586e-05	-3.60939	0.173	0.398189	-1.45084	0.469	0.984325	-3.2722	0.173	0.45828	-2.35199	0.23	0.727561	-3.13397	0.204	0.578195	-4.97157	0.023	0.0900736	-7.96257	0	0.000719477
miR-220	-3.28378	0.186	0.784537	-3.96205	0.104	0.29949	-4.42258	0.042	0.128953	-3.24715	0.235	0.50186	-8.41766	0	7.10801e-05	-2.86362	0.308	0.632256	1.96403	0.455	0.98035	2.61922	0.334	0.73136	-3.13775	0.095	0.647877	-5.85774	0.006	0.0503872	-3.96703	0.094	0.24791	-5.64337	0.004	0.0405503
miR-221	-5.49226	0.014	0.248067	-5.53234	0.012	0.0593465	-6.03358	0.003	0.0188914	-4.67152	0.037	0.201476	-3.1403	0.195	0.397058	-4.6291	0.033	0.183799	-5.70094	0.013	0.0776002	-5.18324	0.014	0.114734	-2.38302	0.273	0.722292	-5.29948	0.014	0.102919	-6.81233	0.001	0.00623853	-3.17122	0.23	0.501115
miR-222	-3.76409	0.129	0.70804	-3.52619	0.156	0.409394	-6.21603	0.003	0.0156923	-3.69745	0.103	0.378709	-4.0646	0.056	0.142054	-3.10803	0.247	0.554078	-3.18478	0.177	0.469746	-2.78895	0.307	0.612081	-2.47638	0.225	0.724986	-3.82201	0.114	0.384485	-4.42489	0.056	0.158149	-4.06185	0.077	0.259284
miR-223	-3.73645	0.121	0.680373	-7.63169	0.001	0.00256689	-5.65043	0.003	0.030182	-5.01667	0.021	0.14602	-2.06452	0.39	0.838524	-9.0159	0	0.00113678	-5.53346	0.014	0.0815197	-8.59716	0.001	0.00303529	-3.99526	0.076	0.59383	-8.14514	0	0.00239011	-11.1015	0	0	-5.0377	0.029	0.0960212
miR-224	-2.4881	0.344	0.817961	-4.69489	0.039	0.138257	-2.89621	0.231	0.484327	2.71893	0.312	0.771999	-4.38995	0.038	0.0951158	-4.67072	0.059	0.178958	2.96268	0.206	0.644852	-3.67717	0.135	0.349654	-2.67076	0.171	0.694892	-3.39078	0.192	0.502005	-4.9933	0.027	0.0888477	-3.86245	0.114	0.297846
miR-23a	-7.91763	0.001	0.0260696	-7.69904	0	0.00246816	-7.94463	0	0.00122051	-7.81293	0	0.00674815	5.25935	0.024	0.294172	-5.70482	0.012	0.069201	-5.66512	0.013	0.0789232	-6.21129	0.004	0.0350707	-2.56676	0.243	0.698674	-4.93865	0.022	0.145123	-7.83834	0.001	0.00141143	-1.98826	0.483	0.924602
miR-23b	-7.94437	0	0.0497139	-8.5512	0	0.000183349	-8.01014	0	0.0011956	-7.12622	0	0.0203629	4.42979	0.064	0.369609	-8.15012	0	0.00530499	-7.37016	0.001	0.033131	-6.83899	0.001	0.0206134	-3.40981	0.083	0.61266	-6.17752	0.002	0.0402464	-9.0394	0	0.000193143	2.62417	0.341	0.861524
miR-24	4.17214	0.067	0.510171	6.14083	0.003	0.0483446	4.55924	0.043	0.303415	3.335	0.195	0.779108	-16.1276	0	0	-4.34969	0.053	0.222087	4.82509	0.007	0.0939434	4.14539	0.079	0.392477	3.6455	0.008	0.518364	-2.68243	0.301	0.696362	-2.10972	0.437	0.87715	-10.3775	0	0
miR-25	-2.6112	0.34	0.8014	-5.16648	0.021	0.082361	-5.00354	0.012	0.069576	-5.59592	0.011	0.0821323	3.13356	0.206	0.672778	-4.8749	0.041	0.141782	-4.61916	0.044	0.171059	-4.74845	0.049	0.149577	-3.255	0.139	0.650869	-5.3831	0.02	0.0974422	-5.6144	0.01	0.0374161	-3.36793	0.173	0.442561
miR-26a	-4.02481	0.102	0.688461	-6.09442	0.004	0.0275776	-6.86723	0	0.00635439	-7.16009	0	0.0227306	4.54918	0.052	0.383001	-6.66822	0.003	0.0287354	-8.50023	0.001	0.0180157	-5.45644	0.011	0.090602	-4.88241	0.039	1.24262	-5.45517	0.013	0.0918879	-7.67893	0.001	0.00201835	2.85668	0.294	0.900713
miR-26b	-4.82334	0.032	0.448103	-8.25446	0	0.000802152	-6.82944	0	0.00613742	-6.92557	0.001	0.0248616	5.95228	0.013	0.221812	-7.28615	0.001	0.014494	-8.73811	0	0.0150763	-6.36578	0.003	0.0320875	-4.76244	0.036	1.02192	-7.20658	0	0.00932144	-8.88086	0	0.000183486	4.13436	0.087	0.710282
miR-27a	-1.9752	0.431	0.932941	-5.52104	0.017	0.0591139	-6.61482	0.001	0.00867433	-5.07226	0.021	0.143289	-3.57584	0.087	0.250292	-3.92969	0.097	0.313681	-4.94515	0.026	0.129511	-3.76159	0.119	0.339087	-4.11968	0.058	0.601972	-5.68586	0.009	0.0657917	-5.96431	0.007	0.0246269	-2.08495	0.446	0.900638
miR-27b	1.87119	0.467	0.970059	-6.17382	0.006	0.0268423	-7.03851	0	0.00565288	-5.28465	0.019	0.120488	-3.10549	0.175	0.408543	-5.31994	0.018	0.100572	-6.44491	0.002	0.0453158	-4.31165	0.055	0.221604	-3.96854	0.065	0.577465	-5.87649	0.003	0.0516932	-5.67361	0.009	0.0343463	2.21717	0.412	0.90091
miR-28	-2.90561	0.275	0.768244	3.65742	0.15	0.414341	3.81737	0.097	0.423355	3.45175	0.168	0.812844	-10.1881	0	0	-4.27846	0.079	0.234628	3.95887	0.079	0.246986	5.2759	0.018	0.234369	2.35527	0.218	0.894446	-3.72505	0.131	0.413043	2.28621	0.412	0.802336	-8.11875	0	0.000467029
miR-296	5.71892	0.014	0.290161	8.64592	0	0.00165617	6.95497	0.004	0.0757205	5.03923	0.034	1.1107	-19.7979	0	0	-2.94293	0.267	0.610385	9.74421	0	0.000615612	5.49573	0.013	0.22629	3.13422	0.042	0.655228	-3.57506	0.146	0.451921	3.454	0.153	0.830239	-12.5813	0	0
miR-299	3.50858	0.153	0.565489	-2.0276	0.446	0.904638	-4.54168	0.034	0.114364	-3.28667	0.187	0.501043	3.67534	0.117	0.483266	-2.28192	0.379	0.842929	-3.11205	0.185	0.48825	-3.66052	0.156	0.35259	1.43597	0.497	0.925494	-2.69472	0.317	0.694002	-5.84729	0.004	0.0283987	-3.70288	0.138	0.335536
miR-29a	1.61442	0.507	0.972704	-3.1713	0.28	0.534063	-4.97133	0.021	0.070262	-4.5108	0.05	0.232869	-4.51693	0.037	0.0786751	-4.44375	0.053	0.21083	2.73052	0.276	0.730854	-2.53111	0.366	0.71795	-2.51362	0.212	0.722815	-5.43597	0.012	0.0932144	-5.95695	0.007	0.0243065	-3.28648	0.192	0.466217
miR-29b	2.93363	0.264	0.7724	-4.28666	0.06	0.210968	-6.56816	0.002	0.00914869	-5.06914	0.022	0.140711	-2.86937	0.189	0.492565	-5.74366	0.01	0.0683051	-4.66553	0.036	0.167593	-4.71902	0.034	0.153618	-2.9094	0.153	0.700835	-6.0209	0.005	0.0433898	-8.4276	0	0.000489296	-1.55363	0.497	0.985453
miR-29c	1.77758	0.467	0.968042	-3.78418	0.145	0.339418	-4.75151	0.02	0.0890607	-3.58924	0.102	0.4054	-3.69302	0.083	0.217839	-6.00717	0.005	0.0535631	-2.58175	0.297	0.680022	-3.47425	0.147	0.41012	-2.75782	0.182	0.712583	-5.40766	0.012	0.0957999	-6.91046	0	0.00556378	-2.24862	0.394	0.859468
miR-301	5.28437	0.015	0.309544	-10.4841	0	0	-8.15659	0	0.00111589	-7.83048	0	0.00852397	2.79654	0.199	0.730156	-9.62871	0	0.00189463	-9.91606	0	0.00568914	-9.33929	0	0.00130084	-4.71389	0.031	0.852738	-9.18179	0	0.000896288	-11.1314	0	0	-4.77867	0.044	0.124579
miR-302a	2.62002	0.339	0.836806	-6.81249	0	0.0103189	-6.89522	0	0.00650938	-4.50218	0.046	0.231853	2.66327	0.299	0.748969	-3.45678	0.135	0.43488	-6.96542	0.002	0.0394531	-3.73563	0.151	0.345504	-4.13361	0.055	0.632449	-4.90729	0.04	0.147913	-8.4994	0	0.000524246	-4.05522	0.099	0.258871
miR-302a*	-5.12803	0.011	0.337168	-6.15495	0.001	0.0262933	-3.86642	0.08	0.221602	-4.41962	0.044	0.235443	4.43151	0.051	0.388421	-6.27523	0.007	0.0408503	-4.56557	0.03	0.17197	-4.27333	0.057	0.229713	-3.83997	0.061	0.580457	-4.14515	0.066	0.315784	-6.84031	0.001	0.00607798	-3.72757	0.112	0.32967
miR-302b	-4.45877	0.057	0.463712	-9.3778	0	0	-6.03985	0.001	0.0190322	-4.14986	0.083	0.288246	3.92609	0.09	0.454711	-4.33976	0.06	0.220906	-7.82411	0.001	0.0301525	-3.20869	0.225	0.469319	-3.83409	0.061	0.5584	-6.15037	0.002	0.0414535	-8.21626	0	0.000667222	4.5834	0.047	0.689323
miR-302b*	-5.50128	0.015	0.26698	-7.80829	0	0.00213907	-5.37122	0.01	0.0437774	-5.10353	0.012	0.139868	7.02819	0.002	0.213697	-6.06512	0.006	0.0507846	-6.84111	0.003	0.0420998	-5.6915	0.004	0.0669169	-4.39049	0.065	0.65921	-5.21297	0.014	0.112903	-9.06588	0	0.000203873	4.13527	0.096	0.760339
miR-302c	-3.56129	0.159	0.752645	-8.0514	0	0.00141179	-6.88137	0	0.00622325	-4.85648	0.031	0.171645	-1.4854	0.505	0.98163	-4.78323	0.033	0.158232	-6.45427	0.005	0.0461229	-3.69811	0.12	0.348664	-4.21671	0.058	0.611193	-4.93226	0.029	0.144694	-7.19186	0.001	0.00414679	-4.55012	0.042	0.164253
miR-302c*	-3.0249	0.264	0.774587	-7.65484	0	0.00275024	-6.18013	0.002	0.0166023	-3.69096	0.122	0.373877	4.67487	0.041	0.404692	-5.18183	0.028	0.105298	-5.21119	0.021	0.106175	-5.85576	0.008	0.0567601	2.04075	0.359	0.927739	-3.8305	0.099	0.384477	-4.87529	0.031	0.0997785	-2.51056	0.365	0.75304
miR-302d	3.34902	0.163	0.594966	-8.03133	0	0.00140012	-4.40978	0.029	0.128798	-3.26236	0.232	0.507851	1.94852	0.438	0.951274	-4.72121	0.043	0.169802	-6.16888	0.005	0.0575116	-3.77187	0.118	0.34243	-4.57062	0.043	0.796277	-6.65325	0.002	0.0208592	-7.59896	0.001	0.00228239	3.40594	0.176	0.787643
miR-30a-3p	-5.66671	0.008	0.251266	-6.22094	0.003	0.0252537	-5.6671	0.006	0.0299285	-6.78718	0	0.0259982	3.45838	0.147	0.57965	-5.26035	0.02	0.104304	-5.60502	0.019	0.0795956	-6.3268	0.005	0.0329941	-2.875	0.153	0.693665	-5.3145	0.011	0.101769	-4.894	0.036	0.098648	-4.13593	0.08	0.244833
miR-30a-5p	2.861	0.298	0.750713	-6.14094	0.002	0.0262768	-5.57913	0.01	0.033666	-3.04461	0.241	0.566995	-1.90589	0.427	0.895131	-5.23315	0.015	0.104111	-6.1557	0.008	0.0568916	-3.71882	0.137	0.347789	-3.64731	0.089	0.57371	-4.53416	0.051	0.212699	-6.08301	0.002	0.0206365	4.35564	0.074	0.746782
miR-30b	-3.51765	0.172	0.756367	-6.59	0.001	0.0141179	-5.66702	0.013	0.0299285	-3.54532	0.136	0.416905	-2.13174	0.416	0.821216	-8.01724	0	0.00568392	3.35772	0.123	0.480038	-5.48684	0.015	0.0916537	-4.31064	0.052	0.651296	-5.10836	0.015	0.117508	-5.33779	0.018	0.0560183	2.97076	0.24	0.919449
miR-30c	2.74006	0.271	0.794107	-6.84296	0.001	0.0105466	-6.17905	0.004	0.0162402	-5.30923	0.017	0.119099	-2.93295	0.201	0.471249	-8.30626	0	0.00357877	-4.88854	0.031	0.135666	-4.94639	0.035	0.129149	-4.45635	0.052	0.743377	-5.16541	0.025	0.111582	-6.74704	0	0.00733945	2.53654	0.367	0.855432
miR-30d	2.24633	0.391	0.897259	-4.06469	0.101	0.271294	-5.14619	0.012	0.0587809	-3.01392	0.265	0.576813	-3.85436	0.079	0.180167	-5.70244	0.011	0.0681766	-5.62068	0.018	0.0796215	-4.42105	0.053	0.200227	-3.24946	0.14	0.63374	-3.4635	0.172	0.485791	-7.59761	0.001	0.00222805	2.84408	0.286	0.887038
miR-30e-3p	-5.63698	0.01	0.23778	-6.8199	0.001	0.0106419	-6.01029	0.004	0.0192314	-6.71187	0.002	0.0229492	4.65459	0.039	0.362643	-4.44418	0.046	0.212644	-5.59687	0.016	0.0788725	-5.06906	0.018	0.128323	-2.85855	0.178	0.686047	-5.20853	0.02	0.111787	-5.7949	0.006	0.0298619	3.53311	0.141	0.778086
miR-30e-5p	3.60575	0.14	0.53601	-3.76669	0.096	0.342164	-4.39804	0.053	0.129314	2.44791	0.358	0.825401	2.69691	0.264	0.758567	-6.38173	0.006	0.0368458	-6.51515	0.003	0.0455564	-4.10819	0.071	0.25566	-2.04097	0.299	0.799621	-3.89095	0.087	0.373382	-4.71137	0.023	0.116169	4.03016	0.089	0.665395
miR-31	3.25295	0.18	0.636212	2.91621	0.255	0.667971	-4.87249	0.023	0.0780786	-2.45424	0.363	0.76652	-3.53043	0.132	0.262431	-6.64104	0	0.0292142	-4.20485	0.074	0.213969	-5.03188	0.019	0.125406	3.08021	0.094	0.652835	-4.21562	0.081	0.295718	-7.53195	0.001	0.00256027	-2.61218	0.336	0.717125
miR-32	-3.42003	0.214	0.745418	-8.74618	0	0.00032086	-10.0483	0	0	-9.57111	0	0	6.36954	0.007	0.212852	-6.56976	0.003	0.029757	-9.73939	0	0.00474095	-8.13303	0	0.00468303	-4.65412	0.04	0.836855	-8.08531	0	0.00256083	-11.2788	0	0	-3.56361	0.155	0.377799
miR-320	3.60665	0.113	0.548247	4.70516	0.046	0.210625	4.0255	0.087	0.406057	3.18962	0.191	0.778475	-7.19693	0	0.000446789	-3.3813	0.172	0.464423	2.17192	0.375	0.953014	3.42127	0.194	0.463304	-2.05195	0.274	0.805533	-1.8486	0.469	0.961539	-4.40031	0.07	0.162071	-6.75334	0.002	0.00602968
miR-323	-5.68448	0.01	0.274035	-4.93458	0.023	0.102277	-7.7923	0	0.00201481	-5.73188	0.008	0.0711803	2.94351	0.221	0.676033	-3.35906	0.174	0.467919	-5.3172	0.023	0.0958441	3.97741	0.087	0.432686	-2.72861	0.171	0.698039	-6.04479	0.004	0.0443301	-5.90406	0.007	0.0260466	5.16053	0.026	0.585081
miR-324-3p	3.75583	0.101	0.51746	5.41034	0.018	0.0963738	3.56866	0.099	0.422294	3.25713	0.239	0.781616	-15.1509	0	0	-3.21248	0.228	0.512798	4.06955	0.027	0.218905	3.74718	0.116	0.447235	-2.12716	0.208	0.781327	-3.60959	0.116	0.446981	-3.71718	0.117	0.305113	-9.68677	0	0
miR-324-5p	4.29541	0.075	0.460478	6.2367	0.004	0.0472011	5.63838	0.01	0.2476	4.06928	0.079	0.984254	-15.8983	0	0	-2.54983	0.327	0.741842	5.49214	0.001	0.0533125	4.9396	0.018	0.264977	-2.47128	0.191	0.721327	-3.64071	0.127	0.437014	-1.9974	0.427	0.907406	-8.94154	0	0
miR-325	-2.66645	0.303	0.795202	-2.77398	0.309	0.652708	-4.11244	0.068	0.178968	-3.69195	0.104	0.377194	-4.97055	0.015	0.0400147	-5.25273	0.021	0.102718	-4.39716	0.075	0.199547	-3.86544	0.12	0.314941	-2.86996	0.166	0.687954	-4.11291	0.088	0.32176	-7.92123	0	0.00115886	-3.32652	0.195	0.452686
miR-326	5.93371	0.003	0.260169	8.26723	0	0.00354895	5.08011	0.023	0.302785	3.8324	0.105	0.735801	-19.0453	0	0	-2.6452	0.32	0.714107	7.00783	0	0.00615617	3.7595	0.096	0.452135	3.16322	0.044	0.698286	-4.24583	0.065	0.290782	4.59073	0.06	0.556383	-12.1213	0	0
miR-328	4.15238	0.07	0.48216	7.35886	0.001	0.0153112	5.15733	0.024	0.306127	2.98928	0.22	0.706653	-19.028	0	0	-3.68446	0.121	0.378452	7.21339	0	0.00554055	4.60032	0.046	0.280575	2.49565	0.141	1.00141	-3.67731	0.159	0.427616	2.58319	0.341	0.827541	-13.2173	0	0
miR-33	4.1236	0.066	0.479959	-2.64972	0.282	0.683266	-5.71164	0.007	0.0298975	-5.36821	0.013	0.114322	4.50773	0.056	0.378442	-5.20344	0.028	0.103416	-6.94892	0.001	0.0387574	-4.9682	0.026	0.129871	-2.64664	0.201	0.680178	-3.06199	0.23	0.591612	-6.91676	0	0.00553467	2.4861	0.363	0.848094
miR-330	-2.529	0.326	0.812372	-4.30356	0.047	0.211521	-5.55614	0.009	0.0332968	-4.73082	0.04	0.193988	-3.905	0.066	0.171016	-5.6908	0.01	0.0682071	-4.30607	0.062	0.206082	-4.86061	0.035	0.134469	-3.20429	0.109	0.629569	-5.198	0.015	0.10986	-8.77845	0	0.000229358	-5.96738	0.004	0.0242576
miR-331	5.03194	0.026	0.331148	8.05249	0.002	0.00567832	6.74645	0.003	0.0808789	4.11774	0.069	1.13894	-18.3124	0	0	-3.09142	0.217	0.555207	7.63319	0	0.00523273	5.14297	0.024	0.261835	2.92688	0.042	0.720345	-3.91291	0.086	0.37122	3.15461	0.162	0.951192	-12.0087	0	0
miR-335	4.51276	0.042	0.473385	4.18435	0.086	0.276867	-3.38758	0.152	0.339418	-4.93153	0.033	0.163498	2.98618	0.219	0.680404	-6.4144	0.002	0.0357934	-5.72206	0.015	0.0772972	-5.90382	0.008	0.053828	2.11557	0.262	0.885183	-3.83083	0.115	0.387889	-9.5867	0	0	3.49798	0.213	0.774786
miR-337	4.51911	0.055	0.499084	4.62925	0.04	0.225824	2.70389	0.24	0.606699	-2.41007	0.375	0.781764	-14.3887	0	0	-2.74906	0.271	0.674101	3.80244	0.061	0.287436	3.95552	0.088	0.430522	-2.25056	0.235	0.741936	-4.21567	0.068	0.295718	-3.17245	0.248	0.472232	-9.54565	0	0
miR-338	-2.98819	0.267	0.769967	-2.72371	0.285	0.670742	-4.26607	0.047	0.1504	-4.42565	0.052	0.240759	-4.60543	0.026	0.0698722	-3.91229	0.073	0.314538	-3.84077	0.089	0.276733	-4.44158	0.059	0.200189	-2.01959	0.327	0.80515	-3.7597	0.133	0.404315	-6.4907	0.001	0.0107116	-5.63877	0.013	0.0402913
miR-339	5.11215	0.018	0.322179	5.73321	0.01	0.0753024	5.59703	0.015	0.224743	3.98432	0.109	0.990017	-17.499	0	0	-1.90322	0.455	0.93404	6.12998	0	0.0221622	5.7191	0.009	0.206852	2.3064	0.165	0.875645	-3.19697	0.226	0.553573	-2.36016	0.396	0.796755	-11.443	0	0
miR-340	-3.45621	0.166	0.746113	-3.91348	0.126	0.310255	3.21241	0.19	0.471271	2.99986	0.273	0.772526	-12.1336	0	0	-2.11619	0.442	0.888239	3.19571	0.158	0.516795	4.0852	0.104	0.407087	3.33514	0.068	0.662232	-2.94141	0.247	0.612445	-4.29533	0.081	0.182932	-8.98957	0	0
miR-342	-2.41725	0.389	0.838649	-3.41611	0.184	0.447244	-4.34842	0.04	0.135233	-4.28171	0.051	0.264366	-7.54478	0	0.000175048	-3.57825	0.161	0.39779	-2.30456	0.323	0.797471	3.21252	0.192	0.512532	-2.99181	0.142	0.672219	-4.69539	0.031	0.18121	-5.95764	0.002	0.0245959	-4.935	0.024	0.105862
miR-345	-3.58993	0.12	0.745438	-4.94933	0.026	0.102551	-3.29487	0.193	0.36211	-2.31256	0.402	0.813915	-9.99081	0	0	2.95689	0.236	1.06082	3.92424	0.053	0.250457	2.91571	0.238	0.621992	-2.40695	0.241	0.714618	-3.37081	0.177	0.504234	-3.30636	0.176	0.42795	-8.41855	0	0.000175136
miR-346	-3.15737	0.169	0.779858	4.85417	0.033	0.179435	4.1072	0.09	0.420784	-2.8848	0.298	0.626547	-14.7153	0	0	-2.52017	0.335	0.750695	4.40655	0.015	0.139563	3.30253	0.179	0.48942	-2.30348	0.186	0.736271	-4.24765	0.045	0.293536	-2.64084	0.31	0.690352	-10.7516	0	0
miR-34a	3.15157	0.23	0.683728	3.64775	0.17	0.410755	3.96285	0.099	0.389162	2.99641	0.237	0.736862	-11.5685	0	0	-4.91681	0.036	0.138309	1.68433	0.464	0.996299	3.698	0.165	0.429612	-1.96803	0.264	0.821473	-3.0062	0.26	0.592218	-4.0662	0.09	0.226476	-8.53359	0	0.000140109
miR-34b	2.25766	0.372	0.904449	4.10404	0.083	0.290443	3.85751	0.127	0.420337	4.43254	0.085	1.18331	-8.84831	0	5.01206e-05	-4.51247	0.057	0.202638	-1.51111	0.471	0.984686	3.52846	0.135	0.433214	-1.48622	0.414	0.943754	-3.58148	0.118	0.452701	-3.44686	0.139	0.387469	-4.3012	0.034	0.208896
miR-34c	-3.21947	0.178	0.759036	3.758	0.118	0.388242	4.50492	0.041	0.30734	3.88823	0.099	0.822178	-8.76909	0	4.91749e-05	-4.08855	0.078	0.270948	1.84272	0.43	0.968871	4.37398	0.06	0.321172	-1.7924	0.34	0.879395	-3.08889	0.248	0.593612	-4.16439	0.068	0.205681	-6.51277	0.005	0.00939694
miR-361	2.86415	0.254	0.761609	-3.93651	0.09	0.304804	3.49068	0.158	0.413354	3.56573	0.163	0.827251	-2.28543	0.376	0.753844	-2.43063	0.356	0.786089	-3.59567	0.118	0.344479	3.69127	0.156	0.414422	-2.65596	0.202	0.688689	-3.49012	0.202	0.476842	-4.65352	0.042	0.123803	2.88199	0.296	0.931048
miR-365	3.44098	0.19	0.591375	-3.33206	0.176	0.465972	4.73044	0.037	0.312888	-4.54315	0.046	0.230622	-11.9797	0	0	-6.41919	0.007	0.0374056	3.19676	0.148	0.530047	4.69683	0.047	0.268428	-2.72982	0.195	0.705122	-3.35754	0.174	0.50655	-4.61228	0.065	0.129464	-9.82731	0	0
miR-367	-5.33735	0.021	0.285788	-6.47082	0.004	0.0170698	-4.19795	0.06	0.162073	-4.86214	0.037	0.173466	4.38258	0.07	0.370557	-5.05112	0.029	0.119215	-6.51343	0.003	0.0443002	-5.06431	0.023	0.126686	-5.72412	0.02	1.87485	-4.80571	0.046	0.159819	-7.37136	0	0.00342508	3.9091	0.119	0.72164
miR-368	3.86273	0.107	0.529976	-2.9224	0.276	0.606139	3.33407	0.204	0.449342	2.6193	0.375	0.774427	-3.08224	0.17	0.414948	-3.84861	0.128	0.328078	-4.05059	0.077	0.233299	3.83068	0.131	0.453626	1.55806	0.49	0.920204	2.13082	0.411	1.08528	-3.66978	0.152	0.31861	-3.51678	0.163	0.392993
miR-369	5.65522	0.008	0.268435	7.03796	0	0.0183836	-3.67991	0.106	0.266396	-5.8559	0.004	0.0691983	4.05008	0.057	0.411941	3.025	0.234	1.2085	-2.51756	0.335	0.706206	-4.27094	0.054	0.227551	3.05374	0.033	0.623429	5.49108	0.007	0.19767	-5.15804	0.015	0.0711577	3.68071	0.154	0.793046
miR-370	-3.71644	0.097	0.679737	6.32592	0.008	0.0496308	-3.94672	0.076	0.215592	-2.19804	0.403	0.84953	-15.0783	0	0	-3.60696	0.141	0.396616	5.31757	0.004	0.0626904	3.56621	0.158	0.42566	2.80665	0.129	0.818383	-2.60358	0.336	0.725495	-3.8595	0.125	0.270445	-12.518	0	0
miR-371	4.02411	0.084	0.502315	5.64713	0.012	0.0785206	-3.11025	0.161	0.412871	-2.35038	0.374	0.802677	-12.3437	0	0	1.67	0.488	0.972887	4.82831	0.019	0.0984017	3.29995	0.215	0.482457	-2.88931	0.112	0.694202	-4.55045	0.043	0.21358	-4.13514	0.067	0.210712	-9.08166	0	0
miR-372	-3.39682	0.16	0.750148	-5.17091	0.019	0.0829757	-5.56217	0.003	0.0335454	-3.36581	0.154	0.489586	2.45198	0.303	0.82182	-5.82748	0.009	0.0643477	-3.48491	0.115	0.375339	-4.12641	0.09	0.255797	-4.00814	0.058	0.603154	-3.72828	0.117	0.415392	-6.52791	0.002	0.0101043	-3.21016	0.194	0.496261
miR-373	2.9442	0.271	0.780202	-5.51479	0.007	0.058372	-4.87273	0.021	0.079008	-3.36275	0.195	0.482258	4.21583	0.072	0.3882	-4.67058	0.035	0.177263	-4.78989	0.027	0.148399	-3.90217	0.113	0.305089	-2.34086	0.231	0.727776	-3.92708	0.078	0.369238	-6.10291	0.005	0.0204128	-3.99548	0.087	0.266603
miR-373*	-3.99098	0.1	0.654913	-2.70043	0.347	0.665939	-3.99336	0.079	0.205282	-3.20518	0.226	0.504313	3.41153	0.15	0.573175	-5.87933	0.006	0.0605928	-4.22179	0.085	0.21475	-4.93936	0.037	0.128268	-3.25186	0.158	0.642433	-3.58184	0.166	0.456309	-7.03713	0	0.00465043	1.19706	0.516	0.999341
miR-374	-4.00666	0.084	0.681598	-7.53672	0	0.00288775	-4.67754	0.029	0.0977834	-4.75876	0.024	0.19374	3.82034	0.079	0.458198	-3.22709	0.24	0.50949	-4.99602	0.027	0.124116	-4.21593	0.073	0.240672	1.68312	0.319	0.992518	-3.00338	0.249	0.589738	-4.9707	0.018	0.0893349	-1.62836	0.519	0.98415
miR-375	-2.57068	0.311	0.806972	2.2148	0.416	0.847884	-3.11573	0.176	0.416671	2.88673	0.282	0.714913	-6.22448	0	0.00415073	-3.85935	0.111	0.326786	-2.964	0.21	0.531161	-4.1492	0.065	0.25799	-3.2394	0.114	0.629258	-2.59975	0.342	0.723125	-3.22566	0.204	0.455747	-5.18901	0.014	0.0785376
miR-376a	-5.75185	0.018	0.329206	-6.49583	0.004	0.0168618	-4.76207	0.04	0.0886643	-3.36435	0.161	0.485947	3.1251	0.214	0.66188	-6.3222	0.006	0.0396903	-4.47087	0.055	0.187742	-5.80639	0.008	0.0575623	1.5148	0.488	0.923489	-4.32523	0.048	0.272139	-4.97565	0.023	0.0902419	-4.23851	0.067	0.221007
miR-377	-2.94783	0.25	0.759561	-6.09284	0.002	0.0269844	-4.979	0.022	0.0703955	-5.1427	0.016	0.138266	2.37603	0.375	0.833517	-7.06477	0.002	0.0161423	-3.71277	0.106	0.312076	-5.03017	0.017	0.123335	-4.02501	0.061	0.611314	-8.47544	0	0.00119505	-7.10941	0.001	0.00431532	-4.23131	0.085	0.220548
miR-378	-5.0885	0.022	0.33633	-5.23005	0.015	0.0787319	3.49391	0.14	0.431522	2.65633	0.348	0.787501	-15.2787	0	0	-3.30856	0.223	0.48556	5.58491	0.001	0.0491126	3.86446	0.11	0.462746	2.36791	0.164	0.963348	-5.31469	0.016	0.103586	2.96139	0.254	0.807726	-10.6489	0	0
miR-379	2.73809	0.28	0.782677	4.14055	0.108	0.284516	-2.89727	0.219	0.490681	-2.82559	0.282	0.647048	-6.50957	0	0.00218275	-4.51222	0.06	0.200832	-2.71997	0.257	0.627549	-4.43312	0.053	0.19981	-1.43811	0.379	0.951886	-2.71319	0.331	0.697178	-3.55204	0.141	0.358506	-4.39323	0.072	0.190717
miR-380-3p	-3.36902	0.202	0.732895	-6.35141	0.001	0.0219842	-3.04513	0.2	0.431731	-4.43686	0.044	0.24479	6.80439	0.005	0.18056	-4.48944	0.048	0.204778	-6.13354	0.012	0.0566141	-4.48713	0.042	0.190868	-4.39387	0.045	0.684856	-7.40987	0.001	0.00703245	-5.82149	0.014	0.0293372	5.22956	0.026	0.663074
miR-380-5p	-3.25216	0.212	0.770284	2.82313	0.287	0.671957	1.72689	0.461	0.953876	3.881	0.111	0.779888	4.13053	0.072	0.40938	2.42276	0.394	1.13299	-3.33146	0.194	0.418615	2.90685	0.33	0.616598	1.2141	0.53	0.972518	3.07518	0.24	1.21122	-2.7675	0.289	0.635229	2.76545	0.345	0.873818
miR-381	-2.68991	0.265	0.798333	-6.74359	0.002	0.0114029	-3.32731	0.157	0.352891	3.97822	0.126	0.920407	1.34023	0.496	0.993384	-5.31595	0.029	0.0996479	-4.3325	0.058	0.203015	5.06097	0.018	0.238877	-2.41691	0.222	0.714705	-5.04417	0.026	0.125429	-6.45448	0	0.0112294	4.77633	0.044	0.69661
miR-382	-4.47446	0.069	0.471321	-4.96594	0.031	0.101464	3.18627	0.189	0.473263	1.80733	0.471	0.982909	2.41077	0.385	0.829652	-4.1624	0.079	0.251385	-5.88502	0.009	0.0705456	-4.13057	0.102	0.257429	-5.22936	0.032	1.68417	-3.07075	0.2	0.595294	-5.2011	0.019	0.0679968	3.40156	0.189	0.764114
miR-383	-3.2197	0.23	0.770256	-3.63544	0.152	0.381221	-3.5784	0.122	0.289305	3.5071	0.159	0.802347	-5.31321	0.008	0.0231751	-5.2142	0.022	0.104136	-2.17688	0.385	0.845996	3.35531	0.163	0.474356	-1.66139	0.413	0.919122	-3.09051	0.204	0.596748	-5.49729	0.011	0.0450477	-4.52456	0.059	0.164226
miR-384	1.87678	0.458	0.981235	-2.70633	0.346	0.673788	-5.53062	0.019	0.0343403	-3.30785	0.173	0.495064	3.42118	0.176	0.583817	-6.18093	0.005	0.0449867	-5.32772	0.027	0.097901	-5.79556	0.005	0.0568429	-2.44766	0.273	0.715488	-3.51352	0.153	0.473171	-7.1473	0.002	0.0041544	2.52344	0.395	0.845943
miR-422a	-3.0193	0.213	0.76839	5.23969	0.034	0.113175	4.08478	0.069	0.412668	4.30014	0.093	1.03596	-8.88787	0	5.11033e-05	-4.44201	0.065	0.2094	6.72988	0	0.00948051	4.41492	0.043	0.315769	1.68863	0.402	1.0137	2.63705	0.351	1.33861	2.30716	0.389	0.844166	-6.49609	0.002	0.00952264
miR-422b	-3.00583	0.239	0.767392	2.70344	0.303	0.707213	2.7301	0.3	0.615713	3.56451	0.161	0.792048	-8.35374	0	6.98108e-05	-3.24496	0.21	0.507365	5.25875	0.001	0.0605504	3.83128	0.123	0.465585	-2.93899	0.153	0.692598	3.15331	0.263	1.51335	-2.20856	0.395	0.846942	-4.33122	0.06	0.205396
miR-423	5.52236	0.009	0.245114	6.62454	0.002	0.0351669	4.77444	0.037	0.343416	2.58779	0.316	0.774555	-17.755	0	0	-3.91444	0.112	0.316035	4.65205	0.009	0.114477	-2.82983	0.264	0.598132	1.71788	0.309	1.01837	-3.02283	0.236	0.595001	-3.06355	0.197	0.51364	-12.6421	0	0
miR-424	1.78567	0.474	0.978273	-5.14098	0.02	0.0832683	-6.2718	0	0.0144494	2.9209	0.255	0.728676	-3.16817	0.171	0.387998	-5.99627	0.003	0.0536686	-5.43473	0.02	0.0880374	-4.91303	0.031	0.129499	-3.40944	0.077	0.602561	-7.54968	0	0.00552713	-7.50963	0	0.00258549	4.50569	0.05	0.683365
miR-425	5.02945	0.027	0.306523	5.70238	0.008	0.0752687	2.8713	0.248	0.562504	-2.54143	0.316	0.741118	-11.6899	0	0	-3.88166	0.086	0.32328	2.60184	0.26	0.802627	-3.76199	0.106	0.342454	1.92456	0.294	0.951855	-2.582	0.317	0.727243	-3.82543	0.147	0.277821	-9.32923	0	0
miR-429	-4.76907	0.028	0.412958	-5.65042	0.01	0.0527886	-6.43914	0.001	0.0107819	-5.1048	0.018	0.143106	3.73834	0.103	0.483229	-7.90013	0	0.00636058	-7.43515	0.002	0.0347039	-6.28642	0.001	0.0336522	-4.93474	0.03	1.33615	-6.96055	0.001	0.0126477	-8.52013	0	0.000543663	5.55756	0.019	0.550957
miR-448	-6.12396	0.005	0.261	-5.59441	0.013	0.0564169	-6.33672	0	0.0128108	-6.48108	0.005	0.0293326	1.93816	0.437	0.94027	-7.1096	0.001	0.0160255	-6.54156	0.005	0.0455578	-6.95097	0	0.0199857	-4.56619	0.046	0.757111	-5.53685	0.012	0.0846997	-7.00979	0.001	0.0047582	-3.76578	0.126	0.322287
miR-449	-2.39972	0.336	0.83949	3.77358	0.126	0.398075	3.79909	0.125	0.417735	3.4145	0.176	0.778811	-10.1896	0	0	-4.65582	0.039	0.178884	1.31561	0.518	0.981205	3.78639	0.131	0.450375	-1.87065	0.373	0.853544	-3.06664	0.268	0.593203	-4.92942	0.032	0.0941301	-7.56	0	0.00119241
miR-450	-5.79995	0.01	0.359398	-3.12059	0.247	0.538254	-4.51496	0.05	0.117274	-3.44865	0.192	0.455203	2.94587	0.213	0.689208	-2.76223	0.326	0.671594	2.20657	0.348	0.950269	-4.97282	0.027	0.131313	-2.58839	0.291	0.700191	1.76053	0.469	1.06868	-2.4453	0.419	0.765351	-2.74988	0.276	0.664422
miR-7	-3.25498	0.194	0.78033	4.33335	0.062	0.250954	-4.36545	0.056	0.133726	-2.52525	0.323	0.743202	-5.04593	0.014	0.0356858	-3.01797	0.24	0.586033	-3.3837	0.134	0.406045	2.38432	0.374	0.789382	-2.6534	0.262	0.683142	-3.94446	0.092	0.365441	-5.73511	0.009	0.0317002	2.65806	0.317	0.878092
miR-9	-3.04474	0.259	0.772127	2.36612	0.393	0.813785	3.58827	0.134	0.424886	-3.74612	0.096	0.386812	-4.56924	0.033	0.0738532	-6.74751	0	0.0274372	-3.11446	0.232	0.49147	-5.17034	0.018	0.1147	-3.05747	0.143	0.662736	-2.43219	0.354	0.785924	-6.13789	0.005	0.0194307	4.08434	0.075	0.704656
miR-9*	4.61598	0.048	0.473002	4.5965	0.051	0.227929	-4.21827	0.08	0.159069	-4.13379	0.059	0.290056	3.27859	0.19	0.618204	-4.34207	0.065	0.222052	-7.42048	0	0.0331571	-5.46724	0.014	0.0914204	-3.55825	0.117	0.593658	-4.0073	0.1	0.34579	-9.15828	0	0.000107933	3.83225	0.107	0.745512
miR-92	-1.87682	0.451	0.952846	-1.94012	0.469	0.915143	-5.23647	0.01	0.0527998	-4.21982	0.061	0.274539	-5.81681	0.006	0.00955632	-3.27202	0.191	0.498371	1.81292	0.451	0.965088	4.72929	0.041	0.270002	-1.80042	0.385	0.882099	-3.77256	0.139	0.402451	-3.98546	0.083	0.244133	-4.70973	0.033	0.135188
miR-93	-2.42937	0.379	0.840087	-4.67857	0.033	0.139845	-6.93227	0.001	0.00646711	-4.53161	0.059	0.230442	-3.82705	0.106	0.184885	-5.07663	0.029	0.117726	-6.20646	0.009	0.0567419	-3.39747	0.146	0.422808	-3.15214	0.159	0.649444	-3.24342	0.176	0.538823	-7.09622	0.001	0.00430359	-3.2022	0.221	0.495492
miR-95	3.83701	0.108	0.513861	3.53007	0.184	0.452255	3.96719	0.105	0.401225	3.45096	0.187	0.782082	2.6776	0.321	0.754704	-3.46788	0.16	0.433218	-3.56591	0.114	0.351292	2.31743	0.394	0.804472	2.36431	0.212	0.923726	-3.90372	0.096	0.371612	-3.8452	0.112	0.273141	3.24961	0.236	0.82005
miR-96	-2.77038	0.252	0.804374	-2.82528	0.317	0.638216	4.1922	0.06	0.418007	4.36395	0.057	1.09741	-5.07125	0.004	0.0345475	-5.38173	0.019	0.0962478	2.41095	0.307	0.858506	5.44873	0.013	0.198493	-3.83464	0.055	0.570473	-4.68671	0.043	0.181096	3.84774	0.112	0.781931	4.03332	0.097	0.701958
miR-98	-2.15885	0.427	0.905885	-3.4081	0.14	0.446399	-4.99965	0.025	0.0690092	-5.80204	0.003	0.0731359	-6.14286	0	0.00499005	-3.87574	0.112	0.323043	-4.33753	0.062	0.204244	-5.21602	0.015	0.112139	-1.64018	0.357	0.909012	-3.97358	0.089	0.3566	-6.66876	0.001	0.00781127	-6.1212	0.008	0.0184512
miR-99a	-3.12257	0.188	0.793005	-3.96961	0.107	0.300384	-3.58921	0.131	0.288337	-4.25165	0.071	0.270787	-7.09624	0	0.000633468	-5.33405	0.015	0.100284	2.51792	0.305	0.824634	-4.57808	0.051	0.171567	-2.43535	0.272	0.710163	-4.65045	0.041	0.188199	-4.79005	0.032	0.110418	-7.70478	0	0.000891601
miR-99b	-3.24365	0.266	0.76451	4.30892	0.083	0.251976	-3.55323	0.12	0.292431	-3.72011	0.121	0.380888	-8.28432	0	6.62611e-05	-3.60224	0.15	0.395695	2.82976	0.207	0.682706	-4.67954	0.031	0.157364	-1.98894	0.317	0.81557	-4.10708	0.096	0.32035	-5.74067	0.006	0.0317845	-8.4724	0	0.000180785
