# Supplementary material for: Inferring MicroRNA Activities by Combining Gene Expression with MicroRNA Target Prediction
Source: PLoS One. 2008 Apr 23;3(4):e1989. doi: 10.1371/journal.pone.0001989 (PMC2291556; doi:10.1371/journal.pone.0001989)
Supplement: Table S2 — AC scores, p-values and q-values for 211 human miRNAs in expression profiles from miRNA transcfection time course experiments performed by Wang et al. [24]. (0.10 MB XLS) [file pone.0001989.s002.xls]

## Sheet: S2_Wang_TimeCourse
miR	miR-124/contro (4h)			miR-124/contro (8h)			miR-124/contro (16h)			miR-124/contro (24h)			miR-124/contro (32h)			miR-124/contro (72h)			miR-124/contro (120h)
	AC score	p-value	q-value	AC score	p-value	q-value	AC score	p-value	q-value	AC score	p-value	q-value	AC score	p-value	q-value	AC score	p-value	q-value	AC score	p-value	q-value
let-7a	3.48524	0.088	0.367711	-7.31351	0	0.000960009	-2.69078	0.035	0.553857	-3.62515	0.012	0.219888	-3.79648	0.015	0.222597	-4.40397	0.019	0.119076	1.53633	0.407	0.968158
let-7b	7.09703	0.001	0.00350139	-11.3365	0	0	5.71127	0.014	0.0299799	-4.35749	0.002	0.098257	-5.49484	0.003	0.0289002	-4.71674	0.008	0.0826095	2.4998	0.183	0.720661
let-7c	5.37189	0.023	0.0534599	-8.33685	0	7.73087e-05	4.11428	0.03	0.179793	-3.69257	0.011	0.205742	-4.04177	0.003	0.177789	-4.01108	0.01	0.182187	-1.72471	0.326	0.965268
let-7d	6.27189	0.009	0.013112	-9.92565	0	0	5.15294	0.012	0.0590974	-3.47424	0.028	0.25163	-4.09676	0.004	0.170997	-3.94526	0.016	0.194147	1.76316	0.397	0.961009
let-7e	8.37071	0.002	0.000499397	-11.2773	0	0	-4.34675	0.013	0.110951	-6.27114	0	0.0111004	-6.90032	0	0.00274122	-5.48599	0.002	0.0301411	-2.48199	0.219	0.72095
let-7f	-1.79083	0.363	0.933044	-4.67974	0.01	0.0964388	-2.40683	0.154	0.675984	-2.68904	0.052	0.496342	-2.82472	0.054	0.488183	-3.46158	0.034	0.320238	-2.01391	0.241	0.894319
let-7g	2.30539	0.21	0.797628	-6.22355	0.004	0.009388	-2.22269	0.185	0.750606	-2.8358	0.018	0.442933	-3.45143	0.042	0.289911	-3.38999	0.032	0.343116	-1.46911	0.322	0.987323
let-7i	4.37159	0.041	0.16033	-6.76875	0	0.00322576	2.74448	0.083	0.57676	-2.54175	0.06	0.54579	-3.68448	0.01	0.242014	-3.15312	0.041	0.412566	-1.34883	0.293	0.989546
miR-1	-7.23425	0	0.00150397	9.31855	0	0.00126158	-8.92206	0	6.80059e-05	-5.54263	0.007	0.0252479	-4.93213	0.011	0.06475	-6.30639	0	0.0103294	-5.71901	0.013	0.071027
miR-100	3.66094	0.065	0.316536	-6.57101	0	0.00488647	-3.19876	0.082	0.353189	-4.08894	0.003	0.130892	-3.51873	0.022	0.274726	-4.31368	0.02	0.132513	-3.12998	0.102	0.496604
miR-101	-7.72425	0	0.000646877	7.49741	0.006	0.00545301	-6.0626	0	0.0111564	-3.14929	0.042	0.334661	2.97139	0.065	0.498574	-3.17826	0.065	0.405128	-3.85922	0.045	0.328598
miR-103	3.41596	0.1	0.388921	-4.02785	0.041	0.204577	3.07686	0.078	0.454436	-2.34704	0.119	0.628327	-2.1151	0.212	0.769532	-3.35021	0.034	0.34977	1.61525	0.351	0.974657
miR-105	-8.85152	0	0.000105959	3.32972	0.189	0.453306	-5.08972	0.021	0.044097	2.17466	0.366	0.761201	-2.2304	0.363	0.73389	-2.50176	0.342	0.671716	-4.20926	0.083	0.247551
miR-106a	-7.66464	0	0.000721218	6.31694	0.003	0.0226075	-8.44102	0	0.00026275	-5.03983	0.022	0.0472039	4.13165	0.073	0.205136	-5.53249	0.008	0.0292469	-6.38547	0.007	0.0370537
miR-106b	-9.22925	0	0	5.28	0.024	0.071986	-7.56873	0	0.000594566	-4.86945	0.011	0.056086	-2.3924	0.356	0.669448	-6.23392	0.002	0.011352	-7.64326	0	0.0179229
miR-107	6.72281	0	0.00628764	-5.17053	0.009	0.0518206	5.13822	0.026	0.0594474	-4.18001	0.038	0.118517	-4.26535	0.044	0.144107	-6.51183	0.003	0.00765433	-3.20468	0.217	0.471204
miR-10a	10.7465	0	0	-8.23278	0	0.000152124	9.48957	0	0.000620985	-4.87106	0.028	0.0564268	-5.73509	0.006	0.0207254	-6.79159	0	0.00512863	-3.39354	0.179	0.424635
miR-10b	9.90957	0	2.48904e-05	-6.38803	0.002	0.00708886	9.37686	0	0.00067779	-2.89506	0.206	0.42359	-3.93053	0.085	0.197018	-4.49733	0.043	0.109165	3.19519	0.199	0.504584
miR-122a	5.84196	0.01	0.0268483	-12.0383	0	0	3.3324	0.168	0.371618	-5.95518	0.002	0.015939	-6.20855	0.001	0.0103261	-8.74087	0	0.0015427	-3.44415	0.14	0.415003
miR-124a	7.95849	0.001	0.000942006	6.15413	0.007	0.0263734	15.7514	0	0	12.0353	0	0	12.4104	0	0	8.27483	0	0.00112642	9.50434	0	0
miR-125a	17.3909	0	0	-18.0953	0	0	16.7199	0	0	-7.21147	0	0.00421561	-11.3187	0	0	-7.72008	0	0.00148857	5.77595	0.003	0.0355503
miR-125b	17.719	0	0	-17.4986	0	0	16.3614	0	0	-7.1122	0	0.00368241	-10.8895	0	0	-6.77082	0	0.00514234	6.10661	0.003	0.0281084
miR-126	3.94802	0.102	0.246458	3.28725	0.204	0.464519	2.69896	0.292	0.589044	-2.93317	0.209	0.413772	-2.53629	0.343	0.612788	-1.96267	0.446	0.874202	-2.89919	0.286	0.572834
miR-126*	-8.04622	0	0.000326706	5.42567	0.021	0.0616407	-3.85492	0.08	0.191404	5.41959	0.022	0.0912682	7.51521	0.001	0.0249101	4.03937	0.107	0.32403	2.44463	0.338	0.731237
miR-127	18.1089	0	0	-21.8824	0	0	16.9663	0	0	-6.00147	0	0.0158066	-11.8975	0	0	-6.09559	0.001	0.0141323	6.03744	0.002	0.0268207
miR-128a	7.18618	0	0.00315264	-7.08056	0	0.0016605	5.84794	0.008	0.0269254	-5.81939	0.004	0.0186685	-5.38378	0.005	0.0349931	-7.1461	0	0.00305585	-4.81523	0.043	0.153781
miR-128b	8.0034	0	0.000860427	-7.68654	0	0.000457506	5.97074	0.008	0.0245017	-4.98269	0.014	0.0509395	-5.59208	0.008	0.0253539	-6.93922	0.001	0.00418697	-3.59344	0.153	0.380262
miR-129	-6.44843	0.001	0.00637076	-4.77621	0.036	0.0864696	-4.85381	0.021	0.061579	-3.50976	0.101	0.246895	-3.84071	0.081	0.214177	-7.70326	0	0.00137965	-3.65208	0.106	0.371752
miR-130a	5.20152	0.022	0.0645575	6.39342	0.004	0.020408	-7.96415	0	0.00034683	-4.17142	0.042	0.119039	-3.5275	0.136	0.274305	-5.91872	0.002	0.0174328	-6.55261	0.005	0.0322657
miR-130b	3.27494	0.211	0.42451	4.41334	0.079	0.170782	-8.02181	0.001	0.000330315	-5.43864	0.005	0.027223	-4.10102	0.064	0.171734	-7.70498	0	0.00141414	-7.11925	0	0.0250825
miR-132	4.37315	0.078	0.1619	-6.72082	0.003	0.00363378	-3.32861	0.179	0.316743	-3.96699	0.066	0.150372	-6.50259	0.001	0.0059234	-5.65611	0.008	0.0245855	-4.773	0.029	0.159351
miR-133a	22.1654	0	0	-22.5745	0	0	20.5365	0	0	-6.82129	0	0.00495204	-12.3844	0	0	-7.9022	0.001	0.00125702	8.47511	0	0.000829505
miR-133b	23.6237	0	0	-22.358	0	0	19.9167	0	0	-7.75987	0	0.00142811	-12.1336	0	0	-7.67811	0	0.00135933	8.9416	0	0.000790004
miR-134	9.939	0	2.55127e-05	-10.2151	0	0	7.27504	0.001	0.00449985	-3.24546	0.125	0.31042	-5.10387	0.011	0.0504954	-6.05826	0.005	0.0144557	-3.71894	0.107	0.357852
miR-135a	-6.61052	0.002	0.00516789	2.64004	0.315	0.70872	-4.63491	0.035	0.078209	-4.2292	0.046	0.112568	-3.50643	0.121	0.276394	-5.49621	0.009	0.0299344	-2.44396	0.349	0.732827
miR-135b	-5.66163	0.011	0.0223344	-3.29786	0.201	0.409802	-4.46936	0.031	0.0953962	-5.7378	0.007	0.0202277	-3.92239	0.053	0.197162	-5.34868	0.014	0.0367343	-3.94862	0.095	0.302815
miR-136	-6.80905	0	0.00357269	-5.19061	0.019	0.0508307	-5.91082	0.002	0.0140155	-6.15961	0	0.0129087	-6.18858	0.001	0.0104872	-6.33293	0.001	0.010119	-3.51487	0.141	0.397475
miR-137	-10.8974	0	0	4.24226	0.068	0.201937	-7.45504	0	0.000937379	3.14202	0.214	0.401091	4.3942	0.066	0.166342	-2.66999	0.337	0.603311	-5.46336	0.016	0.0879338
miR-138	13.7903	0	0	-12.0663	0	0	8.73063	0	0.000961333	-4.55332	0.037	0.0824682	-4.68694	0.029	0.0916154	-6.20488	0.003	0.0118274	-3.30956	0.205	0.443968
miR-139	-8.27273	0	0.000311856	7.57469	0.002	0.00506798	-7.1548	0.001	0.00153251	-5.13798	0.014	0.0412855	-4.50972	0.03	0.11125	-5.54107	0.012	0.0290399	-5.63161	0.012	0.0758739
miR-140	-4.02686	0.095	0.180383	-2.97357	0.228	0.520373	-4.33546	0.053	0.111564	-2.89388	0.213	0.421364	2.93189	0.204	0.504929	-4.6972	0.048	0.0845675	-2.38504	0.349	0.754623
miR-141	-9.6787	0	0	8.32076	0	0.00206023	-7.42715	0	0.000943135	-5.06476	0.016	0.0459594	4.66349	0.058	0.142112	-5.50515	0.008	0.0297802	-4.40972	0.048	0.21326
miR-142-3p	-9.46562	0	0	10.0402	0	0.00112244	-8.14977	0	0.00029973	-4.27589	0.042	0.108388	4.25557	0.076	0.188088	-4.60102	0.035	0.0955718	-4.76114	0.044	0.15721
miR-142-5p	-9.40516	0	0	8.55269	0.001	0.00198978	-7.69678	0	0.000490467	-4.55243	0.036	0.0817848	5.19098	0.025	0.0989054	-4.44496	0.058	0.11422	-3.80806	0.099	0.333421
miR-143	-3.94843	0.104	0.196013	-3.36575	0.192	0.386604	-5.45192	0.007	0.0261849	-5.47609	0.007	0.026357	-4.48654	0.029	0.113827	-6.47979	0.001	0.00811214	-5.80287	0.01	0.0685324
miR-144	-19.0926	0	0	13.3844	0	0	-12.7183	0	0	4.41307	0.056	0.188912	6.76533	0	0.0255235	-4.74941	0.03	0.0794173	-5.16042	0.018	0.116571
miR-145	9.34199	0	6.80337e-05	-8.59603	0	1.99823e-05	7.87376	0	0.00224184	-4.46362	0.027	0.0899925	-6.69389	0.002	0.00405136	-8.70669	0	0.00130536	-4.49181	0.056	0.201444
miR-146	-7.09825	0.001	0.00197657	2.43976	0.386	0.789533	-8.36407	0	0.000289025	-8.03669	0	0.00121173	-6.01322	0.004	0.0138504	-8.60421	0	0.00110913	-8.36265	0	0.0293986
miR-147	4.42897	0.058	0.153529	-8.15644	0	0.000168423	5.89089	0.005	0.0260256	-3.44786	0.121	0.25533	-3.14247	0.202	0.376458	-5.83128	0.004	0.0195152	-2.74053	0.283	0.623655
miR-148a	-5.56975	0.016	0.0256767	-3.15614	0.227	0.459824	-6.1451	0.004	0.0102832	-5.28583	0.008	0.034119	-4.25417	0.038	0.144534	-6.93385	0.001	0.00418094	-6.29339	0.003	0.040075
miR-148b	-7.43347	0	0.00112268	-3.24158	0.216	0.428341	-5.96947	0.003	0.0128436	-5.02398	0.012	0.048013	-4.97027	0.018	0.0617318	-7.06969	0.001	0.00335559	-6.58394	0.001	0.0328801
miR-149	18.3259	0	0	-21.3533	0	0	19.5309	0	0	-6.08709	0	0.0137099	-9.35163	0	0	-5.81835	0.004	0.0194889	6.08091	0.001	0.0273198
miR-150	15.1307	0	0	-17.5981	0	0	15.4589	0	0	-4.23831	0.039	0.112095	-8.55034	0	0	-6.22576	0.002	0.0114478	4.90443	0.034	0.11286
miR-151	3.32969	0.194	0.416968	-4.72039	0.037	0.0920716	-3.54013	0.12	0.263733	-5.54756	0.012	0.0253224	-4.52782	0.037	0.109375	-4.93579	0.023	0.0616338	-3.49402	0.137	0.40217
miR-152	3.30729	0.191	0.421629	-5.69349	0.005	0.0236502	-4.36024	0.047	0.110195	-7.01143	0	0.00415452	-7.00379	0	0.00232872	-9.14384	0	0.0013468	-6.44817	0.008	0.0345842
miR-153	-7.66524	0	0.000735088	-4.58833	0.032	0.108526	-6.90784	0	0.00277956	-4.62728	0.024	0.0765684	-4.00317	0.073	0.18362	-5.65209	0.006	0.0243378	-4.15244	0.08	0.258544
miR-154	3.29677	0.204	0.421048	7.39631	0.001	0.00583516	4.37433	0.056	0.136961	5.67349	0.013	0.0837972	6.01729	0.007	0.0516367	4.05664	0.08	0.396979	2.8715	0.273	0.623055
miR-154*	-7.26058	0	0.00142719	4.51108	0.068	0.154485	-6.41801	0	0.00663122	3.50413	0.115	0.312106	2.48951	0.336	0.6839	-5.13699	0.026	0.0476501	-4.51909	0.063	0.20013
miR-155	-9.20658	0	0	10.5003	0	0.000816317	-7.92938	0	0.000335642	6.37259	0.004	0.044992	6.20234	0.006	0.0452238	-5.65935	0.01	0.0248111	-5.2395	0.021	0.108925
miR-15a	5.09125	0.032	0.0716906	-3.1346	0.2	0.465154	-5.24518	0.011	0.035568	-6.00209	0.004	0.016143	-5.983	0.002	0.0145123	-7.44274	0	0.00212121	-5.66398	0.013	0.0737259
miR-15b	3.84077	0.117	0.268978	-4.53505	0.03	0.115088	-5.78896	0.005	0.0163027	-7.57447	0	0.00203731	-6.1881	0.002	0.010293	-8.71781	0	0.00141414	-7.00237	0.003	0.0253898
miR-16	5.41013	0.017	0.0515282	-3.87417	0.128	0.23524	-4.17948	0.052	0.134958	-5.82586	0.004	0.0188593	-5.30944	0.011	0.0392034	-7.84812	0	0.00129293	-7.32877	0.001	0.0210819
miR-17-3p	4.1633	0.07	0.199863	-7.7174	0	0.000453445	-3.74757	0.11	0.213452	-4.51802	0.031	0.0840289	-3.35077	0.127	0.318706	-4.45186	0.051	0.113719	3.39258	0.14	0.46405
miR-17-5p	-6.58527	0.004	0.00535407	7.36783	0.001	0.00586	-6.86549	0	0.00296251	4.68226	0.046	0.169608	5.57326	0.013	0.0738482	-4.4836	0.049	0.110149	-6.27164	0.007	0.0393088
miR-18	9.61838	0	4.74654e-05	-7.69075	0	0.000464438	5.78843	0.013	0.0280824	-6.13667	0.002	0.0131157	-5.75081	0.003	0.0206858	-7.38827	0	0.00218129	-3.96119	0.088	0.301938
miR-181a	-8.73501	0	0.000100525	4.32374	0.088	0.186509	-5.77036	0.004	0.0165322	-3.71809	0.091	0.201057	-3.00511	0.205	0.421116	-7.58531	0	0.00155761	-6.71217	0.002	0.0307802
miR-181b	-5.50032	0.017	0.0282202	4.67307	0.048	0.133215	-4.06796	0.08	0.14877	4.18893	0.078	0.23055	4.24221	0.077	0.18602	-6.93935	0	0.00424946	-7.31554	0.002	0.0202059
miR-181c	-9.66564	0	0	3.61976	0.127	0.361002	-6.02242	0.004	0.0120727	-2.75726	0.208	0.473132	-2.19843	0.338	0.738538	-6.55785	0.005	0.00735587	-4.93978	0.027	0.137989
miR-182	-4.78546	0.032	0.0749456	2.7397	0.309	0.671924	-5.51612	0.011	0.023913	-3.5266	0.132	0.243988	3.15521	0.153	0.454723	-5.26527	0.017	0.0402934	-4.98093	0.028	0.134615
miR-182*	2.83619	0.25	0.581451	-6.25328	0.003	0.00894535	-4.07112	0.059	0.149508	-5.63756	0.004	0.022924	-5.23462	0.013	0.0427721	-4.26407	0.071	0.139355	4.04641	0.082	0.259399
miR-183	4.12232	0.087	0.206676	-4.07391	0.09	0.195707	5.87931	0.008	0.0262157	-5.48154	0.004	0.0265067	-3.85528	0.069	0.212275	-5.21775	0.013	0.0424117	-4.74519	0.043	0.15802
miR-184	15.3735	0	0	-16.9499	0	0	10.6116	0	0.000261232	-6.36527	0	0.00983965	-9.91757	0	0	-6.92199	0.001	0.0042559	-3.23318	0.196	0.462654
miR-185	9.68012	0	2.42978e-05	-11.7143	0	0	7.65766	0.001	0.00268955	-8.5377	0	0	-8.41421	0	5.00425e-05	-8.63921	0	0.00106061	-3.65292	0.107	0.374711
miR-186	-12.2559	0	0	6.1526	0.005	0.0257548	-9.74591	0	0	-5.97388	0.003	0.0157016	4.72626	0.029	0.140871	-5.76583	0.013	0.021124	-3.56593	0.155	0.387909
miR-187	7.08506	0.002	0.00349394	-8.44032	0	5.89479e-05	7.9815	0.001	0.00204125	-3.16802	0.145	0.32982	-4.77973	0.021	0.0804122	-8.33233	0	0.00107744	4.42	0.048	0.196238
miR-188	12.4081	0	0	-16.7047	0	0	10.4512	0	0.000295038	-5.52751	0.006	0.0251719	-9.13922	0	0	-6.46701	0.001	0.0081706	6.30659	0.004	0.0216462
miR-189	6.16764	0.007	0.0157493	-6.12168	0.003	0.011157	-3.49233	0.117	0.2728	-3.4602	0.121	0.253662	-3.15297	0.193	0.375225	-7.06086	0	0.00336252	-3.29903	0.162	0.44515
miR-190	-7.29824	0	0.00133016	8.39023	0	0.00187753	-8.34632	0	0.000277464	-2.59973	0.262	0.522358	2.99886	0.254	0.49763	2.18965	0.432	0.821648	-3.07876	0.227	0.511254
miR-191	-4.0872	0.072	0.169898	-4.22716	0.094	0.166513	4.83769	0.041	0.0858076	-2.75124	0.258	0.472821	-2.8967	0.241	0.461956	-3.30654	0.175	0.362779	-4.20889	0.097	0.24506
miR-192	3.06754	0.252	0.497885	-3.88994	0.127	0.233095	-5.37326	0.013	0.029005	-6.18168	0	0.0126535	-5.21759	0.01	0.0427922	-5.59432	0.007	0.0264981	-4.51568	0.067	0.198334
miR-193	17.153	0	0	-20.7486	0	0	14.8976	0	0	-8.46308	0	0.000311588	-12.0092	0	0	-8.6655	0	0.00113131	4.65396	0.026	0.154164
miR-194	-2.32218	0.375	0.758771	5.72031	0.014	0.0438771	5.71809	0.012	0.0302225	5.50147	0.015	0.0960423	6.60656	0.001	0.0296673	3.53501	0.151	0.390351	-2.93641	0.238	0.56009
miR-195	4.82836	0.04	0.0996518	-3.06902	0.279	0.483898	-5.80864	0.006	0.0160324	-7.80599	0	0.00155794	-6.82635	0	0.00296556	-8.86542	0	0.00167602	-8.16598	0	0.0148098
miR-196a	-6.07211	0.006	0.0121985	-2.67717	0.342	0.626932	-5.01236	0.021	0.0494675	-3.61401	0.084	0.221581	-3.41731	0.144	0.298707	-7.9163	0.001	0.0012963	-7.37045	0.001	0.0219716
miR-196b	-4.10373	0.074	0.170314	-5.64348	0.01	0.0255581	-5.29036	0.007	0.0333246	-4.56814	0.025	0.0819718	-3.76546	0.091	0.22677	-8.50327	0	0.00109162	-5.7382	0.009	0.0704779
miR-197	11.1073	0	0	-15.9355	0	0	11.4089	0	5.57294e-05	-6.43107	0	0.00888449	-8.18599	0	0.000181404	-7.16785	0	0.00306398	-3.00137	0.265	0.534733
miR-198	15.3769	0	0	-16.983	0	0	14.6731	0	0	-5.97915	0	0.015891	-9.67745	0	0	-5.84533	0.009	0.0192514	2.12765	0.416	0.856989
miR-199a	7.81275	0	0.00115529	-11.2468	0	0	7.0803	0	0.00586901	-4.40874	0.04	0.09416	-6.95071	0.003	0.00244071	-7.44129	0	0.00207792	4.06698	0.081	0.262598
miR-199a*	-5.10997	0.027	0.0482103	3.71968	0.154	0.331701	-7.05502	0	0.0020296	-5.99023	0.003	0.0158974	-3.53114	0.107	0.277401	-9.39362	0	0.00188552	-6.99592	0.001	0.0246895
miR-199b	6.60029	0.004	0.00790487	-7.90841	0	0.000276318	-3.61797	0.085	0.243968	-4.80656	0.013	0.0614275	-5.734	0.004	0.0204959	-8.03991	0	0.00104029	4.04403	0.09	0.251255
miR-19a	-9.28505	0	0	9.64454	0	0.00126983	-9.47183	0	0	4.63643	0.03	0.169145	4.69808	0.032	0.140881	-6.12526	0.005	0.013572	-8.29294	0.001	0.0185676
miR-19b	-9.26111	0	0	5.97817	0.004	0.0307733	-7.31374	0	0.00121539	3.10241	0.192	0.404188	2.13014	0.387	0.807661	-6.69182	0.002	0.00594298	-6.84356	0.001	0.0284084
miR-20	-10.4671	0	0	6.52411	0.004	0.0177858	-10.3571	0	0	-5.80977	0.001	0.0182799	-3.9987	0.076	0.182908	-6.31931	0.003	0.0102357	-6.83487	0.003	0.0265333
miR-200a	-8.78772	0	0.00010317	7.46601	0.001	0.00540026	-9.04691	0	0	-6.59547	0.002	0.0067983	-4.77479	0.024	0.080146	-5.25055	0.014	0.0407171	-5.37754	0.019	0.0949433
miR-200b	-12.2381	0	0	9.33991	0	0.00138774	-9.68664	0	0	-5.5558	0.005	0.0254228	5.083	0.023	0.107965	-8.12897	0	0.000977679	-6.60183	0.003	0.0331421
miR-200c	-10.738	0	0	9.29034	0	0.00122448	-7.01455	0.001	0.00216141	5.43125	0.014	0.0967692	5.82902	0.012	0.0579795	-5.24948	0.013	0.0405324	-3.60022	0.138	0.38073
miR-203	-12.3346	0	0	6.0922	0.008	0.0266664	-10.8017	0	0	-4.77808	0.022	0.0633249	-3.1423	0.192	0.373874	-6.7961	0	0.00512149	-6.5649	0.001	0.0323995
miR-204	6.5736	0.001	0.00803649	-11.1044	0	0	8.55826	0	0.000978663	-3.8017	0.069	0.185323	-5.69937	0.002	0.0216585	-6.09424	0.003	0.0140508	5.54364	0.006	0.0467033
miR-205	8.43777	0	0.000354959	-11.671	0	0	7.04523	0.003	0.00605631	-5.41924	0.012	0.0280025	-7.45075	0	0.00113745	-6.53785	0.002	0.00756509	3.43585	0.172	0.457458
miR-206	5.18438	0.027	0.0650366	-3.69012	0.136	0.285426	-5.72559	0.005	0.0173255	-5.19122	0.011	0.0382353	-5.30769	0.01	0.0388254	-6.10553	0.003	0.0140675	-6.33128	0.004	0.0390395
miR-208	-6.69846	0.003	0.00444116	4.76235	0.053	0.123745	-4.15116	0.054	0.137131	-3.49887	0.111	0.248481	-3.47783	0.175	0.283143	-3.38358	0.193	0.343701	2.51545	0.348	0.729008
miR-21	-10.4816	0	0	11.6392	0	0.000408158	-6.46665	0	0.00635856	3.80615	0.101	0.282116	4.84573	0.032	0.136966	-3.9248	0.078	0.197837	-5.77627	0.011	0.0683906
miR-210	10.945	0	0	-12.6428	0	0	7.73531	0	0.00261928	-4.8828	0.023	0.0563156	-7.06182	0.001	0.00214229	-8.96231	0	0.00188552	-4.27937	0.062	0.231446
miR-211	6.91351	0	0.0046341	-13.0611	0	0	9.24319	0	0.000747948	-5.69637	0.007	0.020982	-7.09444	0.001	0.00212375	-6.78838	0.001	0.00508595	5.97897	0.002	0.0277839
miR-212	8.33196	0	0.000510253	-10.129	0	0	5.69453	0.006	0.0301563	-5.44021	0.002	0.0275237	-7.81411	0	0.00038415	-6.35656	0.001	0.00980896	-4.43473	0.05	0.209911
miR-213	-3.12781	0.21	0.435319	-6.31184	0.003	0.00804378	-3.43431	0.149	0.288561	-4.39417	0.036	0.0945914	-4.34431	0.047	0.133005	-5.28577	0.018	0.0393619	-3.43478	0.168	0.412089
miR-214	17.3221	0	0	-15.9427	0	0	16.227	0	0	-4.55765	0.021	0.0824969	-8.50004	0	0	-5.3791	0.012	0.0353266	3.24523	0.198	0.494623
miR-215	-3.94096	0.096	0.195533	2.27725	0.421	0.826478	-5.42854	0.006	0.0269461	-4.40173	0.049	0.094276	-3.82116	0.069	0.21756	-5.41084	0.017	0.0340344	-4.68159	0.038	0.167051
miR-216	-4.24456	0.056	0.147502	3.36192	0.229	0.446952	-4.84289	0.03	0.0616938	-4.4403	0.061	0.0922275	3.31122	0.155	0.422326	-6.03138	0.003	0.0149458	-3.36422	0.187	0.432537
miR-217	-7.48021	0	0.00107087	5.15706	0.029	0.0816158	-7.6631	0.001	0.000510045	-5.86945	0	0.0174991	-4.62833	0.028	0.0973493	-5.65644	0.006	0.0247642	-5.93388	0.007	0.0591337
miR-218	-6.46795	0.001	0.00638477	4.86212	0.041	0.112894	-4.01507	0.086	0.157487	3.25531	0.168	0.371504	3.83623	0.109	0.259407	-4.27948	0.078	0.137621	3.05722	0.269	0.558988
miR-219	-7.8491	0	0.000480058	4.87345	0.033	0.113468	-4.74828	0.03	0.0687944	-1.67645	0.475	0.893695	-2.27123	0.379	0.720854	-4.14055	0.076	0.159094	-3.44911	0.164	0.416464
miR-22	10.5965	0	0	-12.1311	0	0	6.51729	0.006	0.0128997	-5.39478	0.007	0.0288619	-6.37802	0	0.00748836	-7.01579	0	0.0036214	-3.65079	0.154	0.368901
miR-220	7.43965	0.001	0.00224889	-9.42728	0	0	6.87957	0.001	0.00770738	-6.44344	0	0.0089149	-7.45945	0	0.00116905	-7.60547	0	0.00146652	-3.27151	0.189	0.452948
miR-221	-5.35156	0.013	0.0344694	4.08237	0.09	0.237812	-6.10773	0	0.0107438	-4.42278	0.036	0.0929665	-3.60072	0.129	0.260807	-4.09241	0.067	0.167685	-3.96471	0.094	0.303889
miR-222	3.9069	0.112	0.254326	-5.03189	0.015	0.0612281	-3.23565	0.146	0.342961	-2.89972	0.208	0.424368	-3.7697	0.118	0.227499	-5.25619	0.016	0.0406093	-2.64461	0.318	0.661728
miR-223	-6.5597	0.004	0.00551139	1.97464	0.435	0.90742	-7.15908	0.001	0.00157906	-5.271	0.01	0.0346018	-3.19162	0.152	0.36599	-5.32722	0.013	0.0377636	-4.0545	0.087	0.279233
miR-224	-5.8106	0.005	0.0179437	-2.7387	0.327	0.604577	-4.18723	0.061	0.134932	-3.74153	0.092	0.196679	-3.20594	0.174	0.363361	-6.07208	0.005	0.0143371	-1.62783	0.483	0.975689
miR-23a	-9.56927	0	0	5.52934	0.017	0.0558543	5.78919	0.015	0.0285149	6.15783	0.006	0.0537775	6.34616	0.004	0.0398003	3.92285	0.096	0.305551	-3.26097	0.158	0.454243
miR-23b	-11.481	0	0	7.74496	0.001	0.00383315	5.89302	0.011	0.0264526	7.07847	0.002	0.0226524	6.9414	0.002	0.0282185	4.42768	0.058	0.345206	-4.39566	0.059	0.214424
miR-24	17.9589	0	0	-19.5599	0	0	14.4747	0	0	-7.19104	0.001	0.00432762	-10.6721	0	0	-7.82663	0	0.00125702	3.02053	0.249	0.562764
miR-25	-6.32141	0.004	0.00781409	-5.38721	0.012	0.0374936	-4.67557	0.03	0.0747115	-4.04366	0.037	0.137257	-3.52972	0.117	0.275667	-8.82032	0	0.00150842	-5.04765	0.023	0.126408
miR-26a	-12.5755	0	0	11.6615	0	0.000544211	-8.55335	0	0.00023122	3.65447	0.131	0.286621	4.46719	0.056	0.162542	-6.0066	0.006	0.01539	-4.48298	0.05	0.201185
miR-26b	-14.6253	0	0	13.7323	0	0	-9.04943	0	0	3.99886	0.087	0.250008	4.43426	0.06	0.163577	-6.86013	0	0.00449426	-5.83008	0.009	0.0673569
miR-27a	-5.30957	0.012	0.0363694	-4.48034	0.062	0.12179	-4.46992	0.029	0.0963056	-6.49184	0.001	0.00847705	-5.82004	0.002	0.018749	-8.17988	0	0.00109989	-6.50722	0.002	0.0327512
miR-27b	-5.82104	0.007	0.0179476	-3.61967	0.126	0.305138	-6.31849	0	0.00765129	-6.95704	0	0.00417529	-5.5091	0.005	0.0284147	-7.20938	0	0.00300287	-6.6855	0	0.0308926
miR-28	10.5146	0	0	-14.4351	0	0	9.09791	0	0.000814507	-5.62227	0.004	0.0233935	-7.83512	0	0.00039579	-5.66919	0.01	0.0246023	-3.44138	0.187	0.412829
miR-296	23.0258	0	0	-27.0502	0	0	23.7724	0	0	-8.45146	0	0.000259657	-13.0938	0	0	-7.35063	0.001	0.00224128	9.02865	0	0.001185
miR-299	-3.73852	0.119	0.238456	-4.16481	0.094	0.17845	-8.28497	0	0.000266793	-6.92004	0.001	0.00431431	-5.21168	0.021	0.0427077	-7.52105	0	0.00184541	-4.763	0.043	0.15897
miR-29a	3.54645	0.154	0.349745	-6.6398	0	0.00425997	-7.46045	0	0.000963418	-7.34678	0	0.00333845	-6.03605	0.001	0.0137471	-7.39207	0	0.00218721	-6.66027	0.003	0.0309975
miR-29b	-5.66496	0.01	0.0225675	-3.93145	0.095	0.226204	-10.5951	0	0	-7.23849	0	0.0044661	-5.95759	0	0.0150781	-8.24233	0	0.00111417	-7.47664	0.001	0.0191202
miR-29c	2.68569	0.31	0.64129	-7.5203	0	0.000641492	-8.37049	0	0.000301592	-6.60009	0.001	0.00691338	-5.94408	0.007	0.0152137	-7.95427	0	0.00113131	-7.79357	0.001	0.0182581
miR-301	-9.1304	0	0	10.7061	0	0.000326527	-11.3378	0	0	-5.88845	0.006	0.0169391	-4.78252	0.02	0.0810566	-7.20371	0.001	0.00298256	-8.4857	0	0.0340404
miR-302a	-7.68257	0.001	0.000691848	3.93775	0.107	0.273046	2.78591	0.308	0.565872	6.14273	0.005	0.049032	6.86964	0.003	0.0242874	-3.36927	0.168	0.34511	-4.13691	0.071	0.259898
miR-302a*	-8.495	0	0.000167337	7.34857	0.001	0.00582682	6.24345	0.006	0.0173572	8.14755	0	0.00809955	7.10135	0.002	0.0300132	-4.64794	0.044	0.0895973	-3.31151	0.189	0.446558
miR-302b	-9.64854	0	0	8.39847	0	0.00197635	-6.10292	0.001	0.0106596	8.44568	0.001	0.00856049	8.75788	0	0.00640051	-4.15099	0.089	0.158033	-6.27762	0.003	0.0399279
miR-302b*	-11.6312	0	0	10.4141	0	0.000816318	-11.8642	0	0	-4.54837	0.042	0.0814314	-4.07413	0.058	0.172371	-5.65369	0.003	0.024468	-7.88245	0	0.0170203
miR-302c	-5.03519	0.023	0.0532113	2.86203	0.271	0.631841	-4.17821	0.063	0.133771	3.31221	0.148	0.362815	3.26236	0.16	0.431493	-5.94876	0.005	0.0166694	-5.08719	0.023	0.121986
miR-302c*	-10.4624	0	0	8.48215	0	0.0020648	-11.3057	0	0	-3.75538	0.076	0.194755	-3.73208	0.088	0.23418	-4.75909	0.039	0.0785715	-8.20939	0	0.0170203
miR-302d	-7.12715	0	0.00184395	6.91395	0.001	0.0101381	-4.9714	0.011	0.0521455	6.40948	0.003	0.0487667	7.09653	0.003	0.0261705	-3.61273	0.116	0.276959	-4.90102	0.019	0.140804
miR-30a-3p	-13.1085	0	0	-2.93056	0.261	0.525221	-8.47043	0	0.00022021	-4.13544	0.054	0.123819	-3.704	0.111	0.238192	-7.64154	0	0.00141414	-8.35107	0.001	0.0224358
miR-30a-5p	-9.13202	0	0	6.47336	0.003	0.0184872	-6.36248	0.001	0.00723634	3.60862	0.133	0.290686	4.76635	0.041	0.144406	-5.67535	0.005	0.0246031	-5.78794	0.01	0.0685864
miR-30b	-6.01534	0.006	0.0131466	3.23298	0.23	0.474292	-6.01463	0.001	0.0120831	5.17799	0.026	0.10096	6.01457	0.007	0.0488434	-6.52026	0.002	0.0076784	-6.839	0.002	0.0273753
miR-30c	-8.13368	0	0.000298297	-3.6136	0.125	0.304255	-6.44487	0.001	0.00648323	-5.20036	0.01	0.0380176	-4.54129	0.034	0.110129	-7.73085	0	0.0015288	-7.69721	0	0.0180049
miR-30d	-8.48882	0	0.000186689	6.11895	0.016	0.0262616	-5.84466	0.004	0.0153227	-2.54082	0.276	0.542887	-2.20785	0.383	0.739108	-5.51095	0.01	0.0298192	-5.33751	0.026	0.0984531
miR-30e-3p	-12.7253	0	0	4.59055	0.054	0.142733	-8.7943	0	0.000128456	-4.31507	0.03	0.103564	-3.17698	0.144	0.368397	-6.01054	0.008	0.0154613	-7.06273	0.001	0.0259172
miR-30e-5p	-6.5597	0	0.00551139	4.64076	0.027	0.136325	-5.555	0.01	0.0229987	4.51591	0.053	0.176309	6.02106	0.009	0.0547677	-5.95012	0.008	0.0168014	-7.47711	0.001	0.020591
miR-31	3.12205	0.246	0.480782	2.28288	0.412	0.844557	-6.2772	0	0.00815464	-5.57022	0.005	0.025047	-4.67608	0.022	0.091647	-5.82038	0.01	0.0195721	-5.12621	0.022	0.119752
miR-32	-12.4681	0	0	7.26493	0	0.00634007	-11.6168	0	0	-5.32633	0.011	0.0324407	-4.28603	0.055	0.141561	-7.71376	0	0.0014504	-6.04916	0.005	0.0519048
miR-320	11.9887	0	0	-9.46037	0	0	6.027	0.008	0.0235556	-6.00815	0.002	0.0162907	-7.11336	0.001	0.00206801	-6.46379	0.001	0.00816346	-2.61217	0.301	0.671763
miR-323	-9.27966	0	0	4.85486	0.044	0.11188	-6.56432	0.001	0.00535582	-2.62786	0.231	0.516699	2.3971	0.352	0.710109	-4.19505	0.083	0.150231	-4.37414	0.057	0.215246
miR-324-3p	16.8239	0	0	-20.5256	0	0	16.7142	0	0	-7.17804	0	0.00409985	-11.4672	0	0	-9.23213	0	0.00157127	4.36619	0.035	0.201748
miR-324-5p	18.3058	0	0	-20.6682	0	0	18.6638	0	0	-7.17484	0	0.00389486	-11.7447	0	0	-10.2895	0	0.00125701	4.45199	0.042	0.196216
miR-325	2.98954	0.209	0.526026	-6.53902	0.002	0.00523641	2.43288	0.355	0.696184	-2.67551	0.246	0.499133	-4.13292	0.053	0.166244	-5.13527	0.011	0.0474606	-3.71669	0.121	0.355457
miR-326	20.441	0	0	-24.4344	0	0	20.3901	0	0	-8.40262	0	0.000222563	-13.2595	0	0	-8.70471	0	0.00121212	7.75017	0	0.00128658
miR-328	20.502	0	0	-22.779	0	0	21.2507	0	0	-9.04874	0	0	-13.3097	0	0	-8.46676	0	0.00103704	7.95828	0	0.00118501
miR-33	-8.543	0	0.000147018	5.37445	0.012	0.0644041	-8.97873	0	7.22563e-05	-4.67798	0.022	0.0728806	-3.2123	0.141	0.363733	-6.96592	0	0.00403212	-8.15555	0	0.0129586
miR-330	-3.03746	0.212	0.460867	-2.94419	0.278	0.524105	3.09381	0.225	0.453214	-2.27926	0.352	0.65685	-2.41549	0.323	0.663972	-5.01676	0.02	0.0559697	-3.33348	0.194	0.441282
miR-331	21.4002	0	0	-23.8909	0	0	23.5326	0	0	-8.05249	0	0.0013632	-12.9865	0	0	-7.92068	0	0.00127729	8.16695	0	0.000853206
miR-335	-8.11252	0	0.000333657	6.89511	0.002	0.010255	-7.20369	0.001	0.00138732	4.09285	0.072	0.244847	-4.23079	0.047	0.147627	-5.29657	0.014	0.0389282	-4.97059	0.036	0.134571
miR-337	13.6099	0	0	-20.3849	0	0	13.5405	0	0	-9.1761	0	0	-12.7735	0	0	-10.8552	0	0.000942757	-4.92045	0.038	0.139405
miR-338	4.20994	0.084	0.191709	-3.92162	0.078	0.226558	-4.74348	0.025	0.0684864	-7.15024	0	0.00378358	-7.16558	0	0.00186055	-9.33805	0	0.00150842	-6.88794	0.002	0.0274645
miR-339	19.1373	0	0	-20.4241	0	0	20.0068	0	0	-7.76064	0	0.00155794	-12.2802	0	0	-8.52962	0	0.00104751	5.8696	0.003	0.0321645
miR-340	11.819	0	0	-13.3477	0	0	12.563	0	3.09608e-05	-3.21129	0.132	0.317156	-5.63189	0.012	0.0240645	-4.41944	0.048	0.117594	4.01321	0.061	0.252075
miR-342	6.27747	0.003	0.0131096	-9.83896	0	0	4.68387	0.035	0.101137	-5.9005	0.001	0.01682	-6.02188	0	0.0137608	-7.6921	0	0.0013468	-3.83051	0.106	0.33205
miR-345	13.4867	0	0	-15.7266	0	0	13.103	0	0	-5.53937	0.004	0.02504	-8.91361	0	0	-7.15452	0	0.00307638	-4.28396	0.058	0.23302
miR-346	18.0722	0	0	-20.2832	0	0	17.7858	0	0	-7.23394	0.001	0.00418697	-11.8313	0	0	-8.15612	0	0.00101528	5.5976	0.005	0.0458302
miR-34a	14.3686	0	0	-18.4614	0	0	12.1524	0	5.97101e-05	-4.96225	0.014	0.0520353	-8.33543	0	4.83744e-05	-8.19877	0	0.00114771	3.32606	0.157	0.469129
miR-34b	8.3112	0	0.000510253	-9.18358	0	0	6.29152	0.003	0.0165021	-3.47991	0.101	0.251757	-4.35222	0.033	0.132954	-5.08342	0.016	0.0511926	-3.08811	0.234	0.510867
miR-34c	12.3327	0	0	-12.1954	0	0	10.5452	0	0.000278647	-4.63772	0.033	0.0761079	-5.22076	0.01	0.0431306	-5.89763	0.005	0.0179699	-2.5964	0.338	0.674673
miR-361	-6.46558	0.005	0.00632245	5.27874	0.018	0.0706769	-5.23888	0.014	0.0350591	-4.25056	0.043	0.111185	-4.46311	0.046	0.116598	-6.7311	0.001	0.00555988	-5.47319	0.014	0.0901234
miR-365	7.24764	0.001	0.00293164	-11.1426	0	0	6.44807	0.002	0.013659	-4.62511	0.016	0.0760216	-7.58337	0	0.000787812	-4.22418	0.081	0.145746	2.63569	0.33	0.701008
miR-367	-10.0934	0	0	4.73191	0.035	0.126143	-8.01642	0	0.000318924	3.67968	0.105	0.288551	5.48391	0.018	0.0790551	-5.51398	0.009	0.0298448	-5.62502	0.011	0.0752098
miR-368	-3.92066	0.083	0.195893	-4.50614	0.056	0.118509	-5.56398	0.007	0.0229033	-6.30923	0.002	0.0107858	-4.4391	0.036	0.119572	-6.94394	0.002	0.00419958	-6.08494	0.008	0.0505211
miR-369	-6.73851	0.003	0.00424718	8.06038	0	0.00259738	5.62406	0.017	0.0324788	9.91291	0	0.00296324	10.2343	0	0.00285427	8.33292	0	0.00199289	-3.61606	0.135	0.378111
miR-370	21.2578	0	0	-21.3678	0	0	17.6804	0	0	-6.73756	0	0.00550474	-10.5959	0	0	-7.03915	0.001	0.00343104	5.26615	0.01	0.0707319
miR-371	16.5804	0	0	-18.3998	0	0	16.5609	0	0	-6.13397	0.001	0.012853	-8.83053	0	0	-6.49593	0.001	0.0079192	5.03791	0.022	0.096597
miR-372	-4.19031	0.063	0.155664	4.93549	0.035	0.106922	-4.74833	0.033	0.0695588	5.21594	0.022	0.108811	5.6261	0.008	0.0722176	-4.99613	0.019	0.057025	-6.52669	0.001	0.0326259
miR-373	3.67626	0.128	0.315178	-2.96203	0.236	0.520973	-3.81478	0.074	0.198576	-3.30234	0.116	0.293561	3.86885	0.081	0.256709	-5.03613	0.017	0.0545945	-5.46844	0.02	0.0890497
miR-373*	-3.93286	0.082	0.195094	6.29547	0.005	0.0222125	3.85954	0.086	0.228308	4.59379	0.045	0.168708	5.43954	0.012	0.0798257	-3.37347	0.154	0.345406	-3.56478	0.113	0.385291
miR-374	-6.68335	0.002	0.00450854	9.08553	0	0.00138146	-3.68508	0.12	0.227814	5.19024	0.027	0.105393	6.8929	0.005	0.0264094	3.29016	0.205	0.429732	-2.75378	0.311	0.62214
miR-375	4.82536	0.027	0.0987798	-6.69806	0.001	0.00375992	4.43772	0.068	0.129176	3.78008	0.093	0.27969	4.0263	0.069	0.223634	-3.57223	0.161	0.287275	2.54009	0.325	0.733629
miR-376a	-11.7358	0	0	3.26532	0.227	0.467486	-7.07787	0	0.0019969	-5.5004	0.005	0.0259804	-4.08283	0.063	0.17219	-6.28693	0.004	0.0106441	-5.98074	0.008	0.0563904
miR-377	-8.29985	0.001	0.000296315	-5.13706	0.02	0.0533675	-5.24301	0.008	0.0352329	-4.43682	0.018	0.0920161	-3.57173	0.14	0.267175	-7.87725	0	0.00122004	-7.00377	0.002	0.0265988
miR-378	17.3889	0	0	-17.783	0	0	15.4442	0	0	-6.90936	0	0.00426992	-10.1358	0	0	-6.26323	0	0.0109721	-3.5431	0.133	0.389685
miR-379	5.20609	0.027	0.0650573	-4.4162	0.047	0.131713	-3.25429	0.165	0.339518	-4.89316	0.021	0.0565216	-4.33774	0.052	0.133143	-8.08556	0	0.0010101	-5.10176	0.034	0.121567
miR-380-3p	-9.19939	0	0	8.64178	0	0.00190474	6.00459	0.008	0.023905	7.82583	0.001	0.0094824	7.49811	0	0.0202395	-4.47214	0.046	0.111155	-5.40822	0.014	0.0929927
miR-380-5p	7.15152	0.002	0.00327636	-4.91432	0.023	0.0714423	3.69737	0.123	0.265173	4.0926	0.073	0.235211	-3.70668	0.099	0.239453	-6.60359	0	0.00683503	-4.38425	0.067	0.214762
miR-381	-6.95463	0	0.0026672	3.58457	0.176	0.368533	-5.76476	0.003	0.0165274	3.77933	0.11	0.270486	4.57124	0.045	0.153094	-2.96066	0.268	0.483765	3.67313	0.132	0.364815
miR-382	-9.14539	0	0	5.52019	0.013	0.0553322	-5.87802	0.005	0.0144513	3.88387	0.103	0.270234	4.75424	0.039	0.141491	-3.99682	0.103	0.183963	-2.85307	0.287	0.581869
miR-383	5.23566	0.029	0.0634295	-2.13952	0.413	0.841673	-6.01213	0.003	0.011928	-7.08409	0	0.00359004	-6.22558	0.002	0.010244	-6.06483	0.008	0.0144146	-4.3175	0.062	0.226722
miR-384	-4.08902	0.098	0.171521	2.2794	0.398	0.835781	-4.75257	0.024	0.0698597	-3.62526	0.095	0.221494	-2.76277	0.252	0.51285	-3.9079	0.093	0.200671	-2.89147	0.28	0.568293
miR-422a	9.3849	0	6.958e-05	-11.2608	0	0	10.7451	0	0.000188761	-2.15082	0.343	0.711575	-3.06266	0.186	0.401671	-4.36429	0.05	0.124753	4.30499	0.055	0.209624
miR-422b	6.92979	0.002	0.00459228	-12.1856	0	0	8.14739	0	0.00157237	-3.39237	0.133	0.268105	-5.02382	0.014	0.0568552	-5.84925	0.003	0.0193027	4.28232	0.059	0.207249
miR-423	21.6623	0	0	-20.9136	0	0	18.6333	0	0	-6.66377	0.001	0.00628203	-11.7413	0	0	-6.24128	0.003	0.0112149	6.9049	0.001	0.00699155
miR-424	-3.09644	0.233	0.443188	2.84964	0.268	0.629265	-4.07488	0.081	0.150073	-3.44225	0.118	0.255009	-4.537	0.041	0.109495	-5.85645	0.006	0.0191614	-5.70529	0.015	0.0710006
miR-425	13.5603	0	0	-15.0287	0	0	12.0329	0	5.76511e-05	-5.47325	0.004	0.0261061	-8.68542	0	0	-7.00016	0.001	0.00377105	-2.89515	0.259	0.570697
miR-429	-11.5889	0	0	8.48138	0	0.00195009	-8.57671	0	0.00024339	-4.88682	0.013	0.0564838	5.384	0.02	0.0817251	-5.88584	0.005	0.0182863	-3.84901	0.115	0.328831
miR-448	-13.2606	0	0	8.81678	0	0.00180756	-10.7738	0	0	-5.91051	0.003	0.016814	4.49702	0.048	0.161161	-8.16865	0	0.00105589	-8.52783	0	0.0649859
miR-449	12.0101	0	0	-14.298	0	0	9.47608	0	0.000603735	-5.11898	0.008	0.0420095	-6.80873	0	0.00308773	-6.91817	0	0.00422251	2.65216	0.29	0.70885
miR-450	-11.011	0	0	-7.37484	0	0.000803059	-10.5143	0	0	-8.80321	0	0	-8.2417	0	0.000140442	-11.9319	0	0	-7.26496	0.001	0.0207166
miR-7	-2.87823	0.276	0.522545	-3.13062	0.21	0.462761	3.95838	0.081	0.208334	2.90242	0.23	0.467222	3.21857	0.221	0.439272	-4.04203	0.107	0.176946	2.70504	0.327	0.697607
miR-9	-5.88874	0.006	0.0161848	3.82436	0.096	0.302294	-7.15483	0	0.00156899	-5.8175	0.001	0.0183785	-4.37706	0.052	0.130137	-6.24895	0.003	0.0111941	-3.05792	0.236	0.51682
miR-9*	-8.17904	0	0.000304925	6.30887	0.004	0.0223936	-7.69766	0	0.000505794	-2.14088	0.42	0.712008	3.14426	0.196	0.449045	-3.13829	0.188	0.416006	-3.8195	0.123	0.332582
miR-92	4.457	0.05	0.150805	-9.18447	0	0	4.54773	0.043	0.115589	-4.18997	0.057	0.117682	-3.3313	0.142	0.322947	-6.13669	0.002	0.0134249	3.34435	0.209	0.474046
miR-93	1.72898	0.488	0.958862	-5.14019	0.026	0.053689	-4.54629	0.043	0.0877177	-3.23528	0.15	0.311693	-3.61267	0.113	0.25948	-7.38112	0	0.00213934	-5.16589	0.025	0.117716
miR-95	-4.99541	0.02	0.0560019	2.10859	0.417	0.877504	-6.44462	0.002	0.00635856	-4.93582	0.01	0.0540144	-4.02725	0.083	0.179833	-3.24681	0.214	0.381978	-3.13479	0.242	0.498082
miR-96	5.11228	0.03	0.0706326	-4.11045	0.094	0.189343	-3.38305	0.155	0.301958	-2.62325	0.287	0.515355	-1.92863	0.431	0.838298	-5.30289	0.011	0.0388181	-4.11246	0.094	0.264241
miR-98	2.88517	0.255	0.565971	-5.44342	0.014	0.0346752	-5.64274	0.007	0.0197487	-4.91789	0.014	0.0549853	-3.67455	0.083	0.242999	-6.08186	0.005	0.0142222	-3.01403	0.211	0.532457
miR-99a	4.59733	0.053	0.129113	-9.93827	0	0	-3.52203	0.126	0.266929	-6.46468	0.001	0.00867997	-5.93398	0.002	0.0154402	-6.89006	0.002	0.00439956	-4.73511	0.037	0.15796
miR-99b	8.33097	0	0.00049984	-11.0753	0	0	6.4511	0.006	0.0138091	-6.81366	0.001	0.00488872	-7.32206	0.001	0.00137485	-7.02197	0	0.00352775	-3.76687	0.133	0.344546
