# Supplementary material for: Inferring MicroRNA Activities by Combining Gene Expression with MicroRNA Target Prediction
Source: PLoS One. 2008 Apr 23;3(4):e1989. doi: 10.1371/journal.pone.0001989 (PMC2291556; doi:10.1371/journal.pone.0001989)
Supplement: Table S3 — AC scores, p-values and q-values for 211 human miRNAs in expression profiles from miRNA transcfection and inhibition experiments performed by Linsley et al. [25]. (0.13 MB XLS) [file pone.0001989.s003.xls]

## Sheet: Linsley_miRTransP2Result
miR	miR-16 (transfection)			anti-miR-16 (inhibition)			miR-106b (transfection)			anti-miR-106b (inhibition)
	AC Score	p-value	q-value	AC Score	p-value	q-value	AC Score	p-value	q-value	AC Score	p-value	q-value
let-7a	2.49373	0.309	0.81661	-13.2009	0	0	-7.89073	0	0.000557875	-12.9226	0	0
let-7b	5.33398	0.02	0.210643	-18.355	0	0	-8.36426	0	0.00017852	-15.6455	0	0
let-7c	4.51411	0.042	0.330545	-16.0203	0	0	-8.28037	0	0.000165296	-14.0977	0	0
let-7d	4.13916	0.075	0.388316	-15.2711	0	0	-9.09729	0	6.97343e-05	-14.5879	0	0
let-7e	4.37113	0.063	0.331996	-16.462	0	0	-9.37797	0	0	-15.7367	0	0
let-7f	2.02565	0.433	0.92352	-9.59268	0	3.24773e-05	-5.48964	0.006	0.0334392	-8.26021	0	0.000440518
let-7g	6.27554	0.007	0.0709681	-12.3672	0	0	-8.1694	0	0.000192371	-10.0207	0	0
let-7i	4.86172	0.034	0.282425	-13.4054	0	0	-8.71863	0	0.000106262	-12.1648	0	0
miR-1	-2.62557	0.286	0.75946	5.00267	0.032	0.14459	5.23893	0.02	0.101093	4.66633	0.042	0.17695
miR-100	-2.07377	0.452	0.943908	-9.22242	0	3.14296e-05	-5.09774	0.011	0.0576369	-11.0923	0	0
miR-101	4.16721	0.068	0.383263	3.8579	0.139	0.382652	6.37531	0.008	0.0311752	3.72095	0.134	0.31183
miR-103	14.7072	0	0	-16.9948	0	0	-7.90956	0.002	0.000557875	-11.8947	0	0
miR-105	-1.27801	0.517	1	-3.88579	0.112	0.256153	5.47247	0.015	0.079707	-5.08129	0.022	0.065815
miR-106a	-3.64119	0.1	0.687594	4.04929	0.08	0.340031	19.2523	0	0	-11.0141	0	0
miR-106b	-4.82806	0.028	0.714954	6.78241	0.002	0.0429032	21.3097	0	0	-10.3048	0	0
miR-107	16.0039	0	0	-16.5653	0	0	-8.88351	0	0.000117447	-11.0115	0	0
miR-10a	4.03856	0.075	0.409341	-15.0168	0	0	-7.62868	0	0.000995128	-15.0583	0	0
miR-10b	5.14359	0.026	0.221554	-13.5173	0	0	-6.16312	0.005	0.0116954	-13.7245	0	0
miR-122a	3.0282	0.201	0.685677	-10.9258	0	0	-4.453	0.05	0.129201	-11.7683	0	0
miR-124a	4.42727	0.059	0.340766	-13.8691	0	0	-4.25191	0.067	0.161162	-16.3519	0	0
miR-125a	2.94472	0.234	0.709013	-21.5951	0	0	-9.63355	0	0	-22.6174	0	0
miR-125b	2.35066	0.345	0.862644	-22.5979	0	0	-9.77351	0	0	-20.9015	0	0
miR-126	-2.99805	0.237	0.689343	-5.93032	0.008	0.016303	5.25017	0.02	0.101925	-6.10478	0.004	0.0175083
miR-126*	2.97074	0.268	0.702028	3.40751	0.19	0.49756	4.22879	0.064	0.232037	4.97815	0.026	0.172998
miR-127	3.64043	0.116	0.529395	-21.2061	0	0	-8.74891	0	0.000111575	-20.4902	0	0
miR-128a	3.63342	0.134	0.524718	-13.3437	0	0	-5.50161	0.013	0.0334556	-14.0644	0	0
miR-128b	3.80291	0.108	0.465323	-14.0346	0	0	-4.972	0.018	0.0697193	-14.8223	0	0
miR-129	-3.96796	0.101	0.649952	-5.39096	0.018	0.0385375	-4.88829	0.04	0.0767114	-5.68895	0.01	0.0307594
miR-130a	-3.76973	0.085	0.664488	-3.22555	0.245	0.460952	9.37045	0	0.000314164	-5.4376	0.01	0.0423955
miR-130b	-3.03157	0.198	0.681546	4.54929	0.072	0.250419	9.9836	0	6.76661e-05	-6.72129	0.001	0.00629466
miR-132	7.61368	0	0.0144966	-14.8185	0	0	-4.13281	0.083	0.179138	-13.7279	0	0
miR-133a	4.46299	0.061	0.33435	-24.4715	0	0	-10.621	0	0	-22.2224	0	0
miR-133b	4.26312	0.074	0.358698	-23.145	0	0	-10.019	0	0	-23.1758	0	0
miR-134	4.52807	0.048	0.333221	-13.3066	0	0	-4.52893	0.046	0.122356	-14.7634	0	0
miR-135a	-3.12841	0.213	0.6731	-5.53257	0.009	0.0309809	-2.62996	0.332	0.633604	-5.10793	0.027	0.0640804
miR-135b	-3.03155	0.196	0.681546	-7.58944	0	0.000551783	-3.8847	0.112	0.232599	-7.87693	0	0.000834666
miR-136	-3.35233	0.151	0.709112	-5.36247	0.015	0.0399233	3.44033	0.163	0.416021	-5.73944	0.011	0.0287714
miR-137	-3.61193	0.111	0.664221	-3.1891	0.231	0.472354	5.48067	0.015	0.0809539	-2.66066	0.35	0.669909
miR-138	3.14918	0.211	0.655495	-13.9145	0	0	-3.48396	0.151	0.344077	-13.4803	0	0
miR-139	3.55828	0.145	0.55432	2.95667	0.281	0.608498	5.18474	0.027	0.103628	-5.87176	0.008	0.024576
miR-140	-3.27219	0.185	0.651082	-4.78546	0.047	0.0896297	3.25061	0.16	0.475671	-7.51945	0.001	0.00150141
miR-141	-2.63608	0.278	0.764891	-3.36638	0.195	0.413974	5.53816	0.013	0.0772031	-5.88717	0.009	0.0239494
miR-142-3p	-4.7412	0.03	0.694511	4.31016	0.067	0.288672	3.76745	0.114	0.33821	-2.80463	0.301	0.617877
miR-142-5p	3.31758	0.159	0.602662	5.32868	0.017	0.109446	4.97749	0.04	0.124832	-3.5809	0.162	0.344261
miR-143	1.84545	0.448	0.960264	-7.23349	0.001	0.00129121	-2.63012	0.305	0.638895	-8.19808	0	0.000532318
miR-144	-3.46271	0.164	0.707772	5.51532	0.021	0.0875422	6.24305	0.001	0.0367089	7.99693	0	0.00195956
miR-145	3.52608	0.145	0.554868	-14.9816	0	0	-5.31417	0.012	0.0414242	-16.3968	0	0
miR-146	3.27422	0.19	0.610472	-4.03036	0.103	0.21848	-3.49625	0.148	0.343297	-4.54366	0.045	0.126468
miR-147	2.17649	0.376	0.907216	-11.7773	0	0	-3.38181	0.18	0.374817	-12.2031	0	0
miR-148a	3.06107	0.205	0.682597	-7.51424	0.001	0.000693833	5.18758	0.021	0.105669	-8.86259	0	0.000126821
miR-148b	2.31992	0.361	0.869331	-7.59104	0	0.000542404	4.96636	0.021	0.124052	-8.45914	0	0.000307824
miR-149	2.13948	0.368	0.898698	-23.6294	0	0	-9.12943	0	7.43833e-05	-22.4579	0	0
miR-150	3.02833	0.207	0.693712	-18.2481	0	0	-7.37075	0.002	0.00152395	-18.7301	0	0
miR-151	-2.64415	0.319	0.77168	-6.64272	0.001	0.00431614	3.2092	0.226	0.487143	-10.5378	0	0
miR-152	3.49835	0.135	0.552606	-13.5248	0	0	-4.51227	0.056	0.123752	-14.3937	0	0
miR-153	3.43127	0.161	0.572273	-5.7885	0.011	0.0205102	3.42648	0.15	0.415836	-5.24493	0.016	0.0536229
miR-154	3.378	0.164	0.585003	-4.56132	0.05	0.117867	4.44594	0.082	0.198201	-5.78119	0.014	0.027553
miR-154*	-4.22908	0.059	0.575057	5.55186	0.017	0.0875438	3.13557	0.2	0.505924	1.45732	0.509	0.98953
miR-155	-3.15432	0.18	0.670326	7.9251	0	0.00960517	8.09716	0.001	0.00284596	4.16816	0.082	0.248262
miR-15a	20.1546	0	0	-15.0911	0	0	-7.13536	0	0.00200835	-11.5662	0	0
miR-15b	18.1928	0	0	-16.888	0	0	-7.25487	0.001	0.00169898	-11.974	0	0
miR-16	19.0794	0	0	-15.9983	0	0	-7.09035	0.001	0.00216028	-11.1813	0	0
miR-17-3p	2.62818	0.305	0.791829	-9.36239	0	3.21204e-05	-3.54393	0.157	0.329358	-12.8002	0	0
miR-17-5p	-3.83408	0.097	0.69875	5.07931	0.032	0.135795	19.5362	0	0	-10.5912	0	0
miR-18	2.29568	0.391	0.872185	-12.0598	0	0	8.93682	0	0.000821016	-15.321	0	0
miR-181a	-4.4959	0.05	0.528366	-2.36347	0.403	0.812918	3.93222	0.089	0.293346	-5.46339	0.015	0.0412275
miR-181b	-4.05083	0.094	0.613607	3.24479	0.201	0.547722	5.96134	0.009	0.0539199	-5.53592	0.012	0.0380103
miR-181c	-4.14586	0.051	0.570445	-3.7727	0.138	0.287668	3.90628	0.116	0.296752	-6.41392	0.002	0.0106553
miR-182	3.91902	0.118	0.426331	-4.06534	0.079	0.211254	-3.3382	0.185	0.386963	-5.84745	0.003	0.0251405
miR-182*	1.69404	0.483	0.974523	-10.3222	0	0	-4.91376	0.028	0.0746965	-8.7794	0	0.000159889
miR-183	4.52938	0.058	0.341612	-12.4159	0	0	-4.68694	0.027	0.100375	-14.3296	0	0
miR-184	4.04148	0.097	0.415889	-16.9787	0	0	-7.06278	0	0.00220825	-16.8121	0	0
miR-185	3.13934	0.21	0.653112	-16.4864	0	0	-6.8428	0	0.00343833	-14.9004	0	0
miR-186	2.80862	0.277	0.739478	6.45506	0.006	0.0344429	2.5247	0.381	0.745993	3.23417	0.214	0.429126
miR-187	2.44943	0.348	0.831842	-11.9765	0	0	-3.43998	0.173	0.357452	-14.0414	0	0
miR-188	4.38999	0.058	0.332212	-18.3343	0	0	-10.2563	0	0	-19.201	0	0
miR-189	2.52286	0.326	0.816612	-12.8466	0	0	-2.80524	0.3	0.569915	-14.0774	0	0
miR-190	-3.81051	0.088	0.687777	6.66121	0.002	0.0448243	6.72417	0.006	0.020792	7.02343	0.001	0.013521
miR-191	4.40164	0.054	0.342955	-4.40063	0.051	0.144587	-3.326	0.192	0.38435	-5.54776	0.012	0.0376389
miR-192	-3.48426	0.152	0.71349	-5.31931	0.02	0.0426657	3.66009	0.115	0.366053	-8.4939	0	0.000276203
miR-193	2.93866	0.242	0.704479	-22.0945	0	0	-6.79418	0.002	0.00381586	-23.702	0	0
miR-194	7.54842	0	0.0137234	5.22755	0.022	0.120141	-2.64931	0.274	0.63565	-3.01119	0.291	0.536825
miR-195	19.0371	0	0	-14.3286	0	0	-7.46416	0	0.00131601	-10.6786	0	0
miR-196a	2.84199	0.231	0.735486	-5.65992	0.009	0.0255943	-3.32594	0.188	0.38435	-5.27488	0.016	0.0518456
miR-196b	4.84042	0.04	0.28031	-8.01303	0.001	0.000274027	-4.1807	0.062	0.172544	-5.53145	0.012	0.0380131
miR-197	4.81656	0.039	0.278926	-17.8066	0	0	-7.11416	0	0.00213448	-18.9976	0	0
miR-198	5.072	0.025	0.226105	-22.6946	0	0	-8.2214	0	0.000159393	-21.0513	0	0
miR-199a	4.11732	0.094	0.389926	-19.917	0	0	-6.40012	0.002	0.0078313	-18.8702	0	0
miR-199a*	7.26286	0	0.0189848	-6.15597	0.004	0.0108124	4.08375	0.089	0.256637	-7.2706	0	0.00239879
miR-199b	2.19466	0.42	0.907839	-14.6067	0	0	-6.13233	0.003	0.0123711	-13.1697	0	0
miR-19a	-5.13374	0.015	0.532377	5.66834	0.01	0.0787564	6.47624	0.006	0.0280025	-5.00018	0.024	0.0724264
miR-19b	-5.33284	0.011	0.482908	5.09749	0.026	0.138039	5.67111	0.012	0.0661878	-4.83812	0.037	0.0883251
miR-20	-4.59299	0.036	0.668789	6.45716	0.003	0.0419783	23.3962	0	0	-9.99024	0	0
miR-200a	-2.17381	0.428	0.920774	4.01446	0.109	0.343025	5.75132	0.009	0.0611364	-4.3261	0.053	0.162948
miR-200b	-3.61583	0.106	0.683736	7.70796	0	0.0117397	8.63912	0	0.00131949	4.26044	0.069	0.241081
miR-200c	-2.84152	0.245	0.738638	6.45504	0.005	0.0344429	4.75593	0.036	0.153537	-3.17516	0.224	0.475832
miR-203	-3.1936	0.211	0.65889	4.40794	0.055	0.275764	3.4784	0.146	0.406914	4.8556	0.024	0.153827
miR-204	2.73103	0.304	0.766067	-14.4347	0	0	-8.50999	0	0.000145533	-14.319	0	0
miR-205	2.62706	0.333	0.784689	-15.4183	0	0	-5.79542	0.004	0.0215232	-15.7544	0	0
miR-206	-1.91116	0.452	0.972277	-3.52308	0.168	0.361582	-3.08387	0.22	0.461801	-2.55827	0.335	0.711546
miR-208	2.162	0.392	0.897335	3.1982	0.248	0.522537	1.77171	0.474	0.955833	-2.76762	0.35	0.628418
miR-21	3.43782	0.144	0.576786	3.99882	0.094	0.339049	5.25669	0.024	0.103705	-2.53104	0.381	0.719167
miR-210	-1.10411	0.533	0.999031	-12.7876	0	0	-3.17693	0.186	0.430761	-13.267	0	0
miR-211	2.04168	0.411	0.925792	-15.7919	0	0	-8.28732	0	0.000171654	-14.9189	0	0
miR-212	8.55261	0	0.00292862	-17.6889	0	0	-5.72671	0.003	0.023361	-16.1595	0	0
miR-213	-3.43891	0.149	0.705211	-6.45958	0.005	0.00596441	-4.14515	0.064	0.178581	-6.00263	0.009	0.020318
miR-214	9.89112	0	0.000149759	-23.2233	0	0	-9.74492	0	0	-21.521	0	0
miR-215	2.65501	0.325	0.792512	3.58844	0.167	0.463376	4.56485	0.053	0.182193	-4.59223	0.054	0.119604
miR-216	1.69634	0.468	0.98223	-4.58124	0.054	0.115547	3.13837	0.236	0.511281	-8.18538	0	0.000527522
miR-217	-3.34815	0.191	0.694471	-3.055	0.196	0.525936	3.97514	0.098	0.283965	-3.43848	0.172	0.387542
miR-218	3.02604	0.237	0.678666	-3.33599	0.181	0.422841	4.36351	0.076	0.209783	-3.88227	0.12	0.255373
miR-219	-2.35497	0.359	0.865467	2.96937	0.294	0.615	-4.00528	0.096	0.203407	2.54413	0.348	0.707172
miR-22	-1.44225	0.499	1	-16.2612	0	0	-5.96461	0	0.0162342	-16.3448	0	0
miR-220	1.54783	0.476	0.984493	-13.1129	0	0	3.03112	0.234	0.54481	-16.7506	0	0
miR-221	-1.87457	0.463	0.972969	-5.22869	0.017	0.0490004	3.72981	0.114	0.345875	-5.75236	0.012	0.0285194
miR-222	-1.64353	0.489	0.987646	-10.4952	0	0	-4.43043	0.059	0.131698	-11.7341	0	0
miR-223	-4.15273	0.055	0.596811	3.46916	0.2	0.481861	2.46708	0.372	0.745517	-2.79185	0.303	0.620019
miR-224	-2.52412	0.353	0.795051	-5.81434	0.008	0.0198361	3.62298	0.156	0.363263	-6.97086	0.003	0.00426964
miR-23a	-4.65948	0.038	0.686389	3.85137	0.125	0.374834	-3.74803	0.092	0.270333	-4.24486	0.064	0.176154
miR-23b	-4.4973	0.036	0.571449	6.02854	0.006	0.0478259	3.26351	0.183	0.476433	-3.20868	0.256	0.467551
miR-24	5.99269	0.014	0.103633	-24.762	0	0	-10.217	0	0	-22.6927	0	0
miR-25	-3.11159	0.199	0.657365	-6.7452	0	0.00355533	-4.84213	0.025	0.0811636	-7.64403	0	0.00119338
miR-26a	3.53818	0.153	0.556595	-2.83324	0.294	0.619462	6.76358	0	0.020693	-3.10527	0.237	0.499711
miR-26b	4.27511	0.069	0.362021	2.81115	0.317	0.662195	6.6673	0.001	0.0214943	3.93815	0.097	0.301428
miR-27a	-3.89022	0.091	0.683177	-8.48547	0	6.15359e-05	-4.0392	0.084	0.199299	-11.0627	0	0
miR-27b	-3.56774	0.112	0.673113	-6.47028	0.002	0.0058592	-4.00523	0.093	0.203407	-9.47693	0	0
miR-28	6.34229	0.003	0.0684398	-17.0101	0	0	-5.74136	0.01	0.0232005	-17.8443	0	0
miR-296	4.20837	0.089	0.373969	-25.3378	0	0	-11.1102	0	0	-24.7992	0	0
miR-299	-3.39694	0.177	0.716128	-5.56482	0.011	0.0295097	2.50938	0.325	0.744314	-6.41871	0.004	0.0106244
miR-29a	5.87529	0.004	0.116339	-9.27881	0	3.17713e-05	-6.08146	0.001	0.0130675	-8.6376	0	0.000211136
miR-29b	7.5464	0.001	0.0125797	-6.66434	0.002	0.00417762	-4.39972	0.05	0.134159	-6.09449	0.002	0.0175555
miR-29c	5.27149	0.022	0.220341	-7.50516	0	0.000673426	-6.19712	0.005	0.0113641	-6.99154	0.002	0.00412465
miR-301	-3.38887	0.172	0.702218	6.56204	0.002	0.0449005	11.5547	0	7.3305e-05	-3.57642	0.15	0.343729
miR-302a	-3.29802	0.191	0.664004	-4.16619	0.09	0.189392	15.5098	0	0	-7.8797	0	0.000809665
miR-302a*	-4.30748	0.066	0.588155	-2.29438	0.415	0.823152	4.65519	0.05	0.166045	-4.26938	0.084	0.172714
miR-302b	-3.67945	0.101	0.707689	6.11755	0.002	0.0440772	17.0752	0	0	-5.29713	0.024	0.0507812
miR-302b*	-4.29516	0.081	0.560026	8.66602	0	0.00320171	2.88489	0.257	0.595666	5.16331	0.025	0.15849
miR-302c	-3.12629	0.206	0.661367	-4.17783	0.077	0.188311	13.8106	0	0	-9.51977	0	0
miR-302c*	2.91234	0.296	0.703584	3.53293	0.176	0.464812	4.24509	0.064	0.231427	3.70608	0.144	0.298201
miR-302d	-4.49084	0.043	0.494049	4.46819	0.052	0.266421	16.3374	0	0	-6.96188	0.001	0.00427947
miR-30a-3p	-2.76105	0.234	0.750783	-2.41262	0.389	0.798103	-3.5973	0.171	0.313481	-2.90052	0.207	0.578462
miR-30a-5p	4.6946	0.039	0.297704	2.49093	0.409	0.776283	5.76606	0.011	0.06186	-6.04933	0.004	0.0187354
miR-30b	5.23416	0.027	0.221993	4.13033	0.099	0.341003	5.86081	0.01	0.0582396	-6.21986	0.003	0.0145689
miR-30c	4.50721	0.058	0.325186	2.46593	0.368	0.772337	4.77782	0.051	0.152481	-6.9933	0.001	0.00414361
miR-30d	3.97122	0.102	0.409431	-3.48139	0.194	0.373965	4.92704	0.036	0.128201	-6.66334	0.003	0.00702892
miR-30e-3p	-2.89955	0.217	0.71496	2.26713	0.441	0.836349	-3.29527	0.242	0.391907	-3.21725	0.22	0.466757
miR-30e-5p	5.17238	0.021	0.222657	2.79725	0.33	0.656266	4.20523	0.061	0.234386	-4.00074	0.087	0.226834
miR-31	3.11643	0.186	0.658662	-7.50545	0	0.000680094	-4.40845	0.046	0.134059	-5.64358	0.011	0.0328604
miR-32	-6.05203	0.002	0.262776	3.59141	0.141	0.474068	-4.51106	0.049	0.122474	-2.71754	0.324	0.647224
miR-320	3.20166	0.196	0.63428	-16.3712	0	0	-4.47314	0.049	0.127276	-15.2529	0	0
miR-323	-3.24774	0.186	0.63874	3.21925	0.235	0.535633	3.65808	0.13	0.361553	-2.35736	0.369	0.787709
miR-324-3p	1.96913	0.428	0.934335	-22.3044	0	0	-8.07318	0	0.0004463	-24.6095	0	0
miR-324-5p	4.69452	0.037	0.297704	-23.7752	0	0	-8.53142	0	0.000101432	-24.1517	0	0
miR-325	6.85893	0.003	0.0361988	-11.8227	0	0	-2.20585	0.438	0.803386	-9.22514	0	1.82984e-05
miR-326	3.40103	0.133	0.579783	-24.1233	0	0	-10.1904	0	0	-24.0626	0	0
miR-328	3.68191	0.132	0.516601	-24.3585	0	0	-10.6495	0	0	-24.8416	0	0
miR-33	-3.2516	0.18	0.650207	-2.33676	0.413	0.81795	7.48402	0.001	0.00816129	-3.59856	0.157	0.340088
miR-330	5.42873	0.013	0.193574	-9.62609	0	3.28422e-05	-5.63724	0.005	0.0273273	-10.9957	0	0
miR-331	5.08701	0.033	0.229944	-25.7473	0	0	-10.6626	0	0	-24.6247	0	0
miR-335	-2.83934	0.257	0.727722	4.37428	0.055	0.276588	4.73619	0.046	0.154138	-3.18281	0.222	0.475333
miR-337	3.86175	0.106	0.444385	-21.5067	0	0	-7.89867	0	0.00057478	-23.8824	0	0
miR-338	5.21066	0.028	0.219343	-11.93	0	0	-5.91184	0.007	0.0177057	-11.7004	0	0
miR-339	4.39016	0.063	0.339735	-24.6182	0	0	-10.6832	0	0	-24.9505	0	0
miR-340	-2.06	0.425	0.938118	-15.3949	0	0	-6.47065	0.002	0.00678032	-18.7636	0	0
miR-342	2.82337	0.288	0.738347	-12.4873	0	0	-3.15583	0.235	0.435876	-16.6298	0	0
miR-345	-1.99637	0.442	0.952493	-17.9489	0	0	-6.1895	0	0.0113401	-18.9208	0	0
miR-346	2.3516	0.38	0.870266	-22.7224	0	0	-7.67508	0	0.000898798	-21.6823	0	0
miR-34a	4.65453	0.035	0.303744	-21.1439	0	0	-8.98582	0	6.56323e-05	-19.4902	0	0
miR-34b	6.78156	0.003	0.0384181	-16.3027	0	0	-7.27041	0	0.0016866	-14.9667	0	0
miR-34c	4.72744	0.033	0.302422	-19.194	0	0	-8.93316	0	0.000123972	-18.0736	0	0
miR-361	3.28189	0.191	0.614484	-4.72415	0.045	0.0963103	3.64946	0.131	0.359459	-3.25306	0.198	0.454224
miR-365	-1.75088	0.46	0.986596	-14.8012	0	0	-6.69682	0.001	0.00476928	-13.8027	0	0
miR-367	-3.80497	0.083	0.66423	-3.70231	0.102	0.307846	5.89072	0.012	0.057712	-4.19633	0.115	0.18495
miR-368	3.37527	0.159	0.578976	-4.96606	0.032	0.0701049	-2.31793	0.393	0.76397	-6.64201	0.006	0.00720411
miR-369	-6.06104	0.001	0.517427	6.41123	0.001	0.0343297	7.40876	0	0.00902809	3.6861	0.095	0.287361
miR-370	2.62814	0.309	0.791829	-21.8449	0	0	-8.3858	0	0.000185958	-22.2439	0	0
miR-371	-2.11463	0.436	0.93741	-20.7347	0	0	-7.94343	0	0.000575871	-19.4297	0	0
miR-372	-4.58255	0.044	0.610033	4.1251	0.097	0.331724	15.3128	0	0	-9.92317	0	0
miR-373	-3.30706	0.192	0.673451	-6.69819	0.002	0.00389727	14.9631	0	0	-11.7732	0	0
miR-373*	2.16588	0.391	0.903714	-5.11841	0.026	0.0566613	5.82426	0.006	0.0589372	-5.21857	0.021	0.0553046
miR-374	-3.66088	0.139	0.696688	3.53856	0.171	0.473777	5.11685	0.032	0.110355	-3.11878	0.209	0.496597
miR-375	-3.27377	0.168	0.664771	-6.01324	0.007	0.0141064	2.50253	0.315	0.738725	-6.59917	0.001	0.00763388
miR-376a	-2.61581	0.266	0.754057	-3.30725	0.211	0.431066	-3.00739	0.215	0.490397	-2.94013	0.275	0.564198
miR-377	-2.94945	0.24	0.708669	-3.55211	0.179	0.353864	4.50737	0.059	0.188446	-8.07503	0	0.000637178
miR-378	2.67322	0.28	0.790319	-21.1993	0	0	-7.30355	0	0.00164706	-23.2254	0	0
miR-379	2.76453	0.296	0.755466	-6.25287	0.006	0.00900375	2.96035	0.219	0.570444	-7.34067	0.001	0.00215549
miR-380-3p	-4.55494	0.035	0.57636	6.30702	0.006	0.0374357	4.42449	0.048	0.199587	6.00987	0.005	0.0673439
miR-380-5p	2.91595	0.264	0.709311	-6.49446	0.003	0.00568502	3.53635	0.164	0.390111	-7.19426	0	0.00274477
miR-381	2.62421	0.307	0.778558	3.24105	0.213	0.537393	5.09005	0.03	0.111635	-3.42405	0.186	0.390714
miR-382	-2.82951	0.265	0.722117	-2.30849	0.396	0.82341	2.73653	0.321	0.655337	3.77032	0.111	0.314891
miR-383	2.51757	0.316	0.811631	-6.57272	0.002	0.00489866	-3.27207	0.21	0.396838	-8.20831	0	0.000470052
miR-384	-2.2314	0.405	0.905588	6.17037	0.008	0.0436046	4.54629	0.054	0.183122	-3.52586	0.169	0.358811
miR-422a	-1.74137	0.487	0.977423	-13.6077	0	0	-4.95539	0.02	0.0705749	-13.2478	0	0
miR-422b	-2.66881	0.336	0.781948	-14.7684	0	0	-5.34498	0.017	0.0401032	-12.5426	0	0
miR-423	4.01652	0.075	0.403707	-22.3516	0	0	-9.90904	0	0	-23.1894	0	0
miR-424	18.4677	0	0	-14.6591	0	0	-6.0829	0.002	0.0132736	-8.56077	0	0.000261406
miR-425	2.53401	0.341	0.818178	-14.3219	0	0	-7.71073	0	0.000828842	-16.6421	0	0
miR-429	-2.65288	0.296	0.778566	7.09822	0.002	0.029616	7.05958	0	0.0139866	5.43312	0.018	0.131781
miR-448	-5.42749	0.011	0.536925	6.45833	0.001	0.0472256	4.13272	0.081	0.246603	4.85718	0.031	0.175494
miR-449	5.50932	0.009	0.181927	-20.2433	0	0	-7.5594	0	0.00117447	-17.8874	0	0
miR-450	-2.3451	0.317	0.858752	3.28557	0.223	0.541021	-3.59909	0.152	0.316042	3.79953	0.104	0.326955
miR-7	-2.39611	0.378	0.855381	-6.05844	0.003	0.0131148	-2.94066	0.195	0.514204	-7.60527	0.001	0.00127774
miR-9	-2.92197	0.189	0.714121	-3.69098	0.173	0.309458	4.16476	0.056	0.241214	-4.14161	0.065	0.195176
miR-9*	-3.30778	0.173	0.689381	3.21587	0.241	0.526019	4.25214	0.091	0.233774	4.61798	0.035	0.170405
miR-92	3.99497	0.088	0.40644	-11.1596	0	0	-5.41963	0.012	0.0367869	-11.2522	0	0
miR-93	-3.31938	0.177	0.698533	-7.50949	0	0.000686895	16.3605	0	0	-12.7394	0	0
miR-95	4.02532	0.096	0.407214	4.0816	0.1	0.33815	2.35607	0.352	0.782712	-3.98789	0.082	0.228631
miR-96	3.51718	0.125	0.55106	-11.1601	0	0	-5.36513	0.012	0.0392614	-11.6801	0	0
miR-98	3.20495	0.161	0.640661	-9.08693	0	3.10953e-05	-7.41303	0	0.00145047	-8.85054	0	0.000125578
miR-99a	-2.69579	0.297	0.778565	-10.5165	0	0	-4.20066	0.069	0.170271	-12.7869	0	0
miR-99b	-1.83946	0.464	0.972377	-11.4922	0	0	-5.25234	0.016	0.0453583	-13.4482	0	0

## Sheet: Final
miR
	GSM155601.score	GSM155601.pvalue	GSM155601.qvalue	GSM155602.score	GSM155602.pvalue	GSM155602.qvalue	GSM155603.score	GSM155603.pvalue	GSM155603.qvalue	GSM155604.score	GSM155604.pvalue	GSM155604.qvalue	GSM155605.score	GSM155605.pvalue	GSM155605.qvalue
let-7a	2.38728	0.376	0.851717	2.49373	0.309	0.81661	-13.2009	0	0	-7.89073	0	0.000557875	-12.9226	0	0
let-7b	5.4715	0.014	0.0736118	5.33398	0.02	0.210643	-18.355	0	0	-8.36426	0	0.00017852	-15.6455	0	0
let-7c	3.12355	0.218	0.582072	4.51411	0.042	0.330545	-16.0203	0	0	-8.28037	0	0.000165296	-14.0977	0	0
let-7d	4.52839	0.047	0.188043	4.13916	0.075	0.388316	-15.2711	0	0	-9.09729	0	6.97343e-05	-14.5879	0	0
let-7e	5.77843	0.008	0.0527233	4.37113	0.063	0.331996	-16.462	0	0	-9.37797	0	0	-15.7367	0	0
let-7f	-2.28495	0.394	0.872015	2.02565	0.433	0.92352	-9.59268	0	3.24773e-05	-5.48964	0.006	0.0334392	-8.26021	0	0.000440518
let-7g	-2.54233	0.332	0.840957	6.27554	0.007	0.0709681	-12.3672	0	0	-8.1694	0	0.000192371	-10.0207	0	0
let-7i	2.37535	0.377	0.847841	4.86172	0.034	0.282425	-13.4054	0	0	-8.71863	0	0.000106262	-12.1648	0	0
miR-1	-5.37808	0.008	0.0932753	-2.62557	0.286	0.75946	5.00267	0.032	0.14459	5.23893	0.02	0.101093	4.66633	0.042	0.17695
miR-100	4.77077	0.038	0.143492	-2.07377	0.452	0.943908	-9.22242	0	3.14296e-05	-5.09774	0.011	0.0576369	-11.0923	0	0
miR-101	-4.25459	0.055	0.312728	4.16721	0.068	0.383263	3.8579	0.139	0.382652	6.37531	0.008	0.0311752	3.72095	0.134	0.31183
miR-103	-1.74752	0.471	0.961484	14.7072	0	0	-16.9948	0	0	-7.90956	0.002	0.000557875	-11.8947	0	0
miR-105	3.35127	0.166	0.488821	-1.27801	0.517	1	-3.88579	0.112	0.256153	5.47247	0.015	0.079707	-5.08129	0.022	0.065815
miR-106a	4.6968	0.052	0.155757	-3.64119	0.1	0.687594	4.04929	0.08	0.340031	19.2523	0	0	-11.0141	0	0
miR-106b	3.89626	0.103	0.32641	-4.82806	0.028	0.714954	6.78241	0.002	0.0429032	21.3097	0	0	-10.3048	0	0
miR-107	-2.3863	0.381	0.862609	16.0039	0	0	-16.5653	0	0	-8.88351	0	0.000117447	-11.0115	0	0
miR-10a	4.31458	0.052	0.218913	4.03856	0.075	0.409341	-15.0168	0	0	-7.62868	0	0.000995128	-15.0583	0	0
miR-10b	3.65183	0.159	0.396319	5.14359	0.026	0.221554	-13.5173	0	0	-6.16312	0.005	0.0116954	-13.7245	0	0
miR-122a	4.64791	0.047	0.163757	3.0282	0.201	0.685677	-10.9258	0	0	-4.453	0.05	0.129201	-11.7683	0	0
miR-124a	2.14736	0.453	0.891958	4.42727	0.059	0.340766	-13.8691	0	0	-4.25191	0.067	0.161162	-16.3519	0	0
miR-125a	8.80923	0	0.000265349	2.94472	0.234	0.709013	-21.5951	0	0	-9.63355	0	0	-22.6174	0	0
miR-125b	9.875	0	5.72322e-05	2.35066	0.345	0.862644	-22.5979	0	0	-9.77351	0	0	-20.9015	0	0
miR-126	-2.17168	0.463	0.890407	-2.99805	0.237	0.689343	-5.93032	0.008	0.016303	5.25017	0.02	0.101925	-6.10478	0.004	0.0175083
miR-126*	-5.01729	0.023	0.154652	2.97074	0.268	0.702028	3.40751	0.19	0.49756	4.22879	0.064	0.232037	4.97815	0.026	0.172998
miR-127	8.62735	0	0.000243237	3.64043	0.116	0.529395	-21.2061	0	0	-8.74891	0	0.000111575	-20.4902	0	0
miR-128a	5.06125	0.024	0.104907	3.63342	0.134	0.524718	-13.3437	0	0	-5.50161	0.013	0.0334556	-14.0644	0	0
miR-128b	5.03596	0.035	0.106725	3.80291	0.108	0.465323	-14.0346	0	0	-4.972	0.018	0.0697193	-14.8223	0	0
miR-129	-2.79669	0.311	0.751685	-3.96796	0.101	0.649952	-5.39096	0.018	0.0385375	-4.88829	0.04	0.0767114	-5.68895	0.01	0.0307594
miR-130a	-6.77265	0.001	0.0150987	-3.76973	0.085	0.664488	-3.22555	0.245	0.460952	9.37045	0	0.000314164	-5.4376	0.01	0.0423955
miR-130b	-7.03764	0.001	0.0115138	-3.03157	0.198	0.681546	4.54929	0.072	0.250419	9.9836	0	6.76661e-05	-6.72129	0.001	0.00629466
miR-132	3.90716	0.111	0.327658	7.61368	0	0.0144966	-14.8185	0	0	-4.13281	0.083	0.179138	-13.7279	0	0
miR-133a	10.0794	0	7.48421e-05	4.46299	0.061	0.33435	-24.4715	0	0	-10.621	0	0	-22.2224	0	0
miR-133b	10.3025	0	9.72947e-05	4.26312	0.074	0.358698	-23.145	0	0	-10.019	0	0	-23.1758	0	0
miR-134	5.20712	0.021	0.0926164	4.52807	0.048	0.333221	-13.3066	0	0	-4.52893	0.046	0.122356	-14.7634	0	0
miR-135a	-2.83667	0.252	0.738605	-3.12841	0.213	0.6731	-5.53257	0.009	0.0309809	-2.62996	0.332	0.633604	-5.10793	0.027	0.0640804
miR-135b	3.02416	0.31	0.601836	-3.03155	0.196	0.681546	-7.58944	0	0.000551783	-3.8847	0.112	0.232599	-7.87693	0	0.000834666
miR-136	-2.62725	0.348	0.806221	-3.35233	0.151	0.709112	-5.36247	0.015	0.0399233	3.44033	0.163	0.416021	-5.73944	0.011	0.0287714
miR-137	-5.88494	0.005	0.0492442	-3.61193	0.111	0.664221	-3.1891	0.231	0.472354	5.48067	0.015	0.0809539	-2.66066	0.35	0.669909
miR-138	5.2164	0.016	0.0935299	3.14918	0.211	0.655495	-13.9145	0	0	-3.48396	0.151	0.344077	-13.4803	0	0
miR-139	2.81113	0.317	0.693004	3.55828	0.145	0.55432	2.95667	0.281	0.608498	5.18474	0.027	0.103628	-5.87176	0.008	0.024576
miR-140	-4.20995	0.062	0.317496	-3.27219	0.185	0.651082	-4.78546	0.047	0.0896297	3.25061	0.16	0.475671	-7.51945	0.001	0.00150141
miR-141	-4.51972	0.044	0.246645	-2.63608	0.278	0.764891	-3.36638	0.195	0.413974	5.53816	0.013	0.0772031	-5.88717	0.009	0.0239494
miR-142-3p	-4.52196	0.047	0.251569	-4.7412	0.03	0.694511	4.31016	0.067	0.288672	3.76745	0.114	0.33821	-2.80463	0.301	0.617877
miR-142-5p	3.32531	0.157	0.494546	3.31758	0.159	0.602662	5.32868	0.017	0.109446	4.97749	0.04	0.124832	-3.5809	0.162	0.344261
miR-143	-2.86433	0.27	0.740322	1.84545	0.448	0.960264	-7.23349	0.001	0.00129121	-2.63012	0.305	0.638895	-8.19808	0	0.000532318
miR-144	-9.5689	0	0	-3.46271	0.164	0.707772	5.51532	0.021	0.0875422	6.24305	0.001	0.0367089	7.99693	0	0.00195956
miR-145	2.09225	0.423	0.89254	3.52608	0.145	0.554868	-14.9816	0	0	-5.31417	0.012	0.0414242	-16.3968	0	0
miR-146	-4.70055	0.039	0.202531	3.27422	0.19	0.610472	-4.03036	0.103	0.21848	-3.49625	0.148	0.343297	-4.54366	0.045	0.126468
miR-147	4.31767	0.066	0.225029	2.17649	0.376	0.907216	-11.7773	0	0	-3.38181	0.18	0.374817	-12.2031	0	0
miR-148a	-3.0362	0.268	0.677267	3.06107	0.205	0.682597	-7.51424	0.001	0.000693833	5.18758	0.021	0.105669	-8.86259	0	0.000126821
miR-148b	-4.94077	0.034	0.163802	2.31992	0.361	0.869331	-7.59104	0	0.000542404	4.96636	0.021	0.124052	-8.45914	0	0.000307824
miR-149	9.97369	0	6.94963e-05	2.13948	0.368	0.898698	-23.6294	0	0	-9.12943	0	7.43833e-05	-22.4579	0	0
miR-150	6.85011	0.003	0.0118009	3.02833	0.207	0.693712	-18.2481	0	0	-7.37075	0.002	0.00152395	-18.7301	0	0
miR-151	-2.24302	0.405	0.879994	-2.64415	0.319	0.77168	-6.64272	0.001	0.00431614	3.2092	0.226	0.487143	-10.5378	0	0
miR-152	-2.50239	0.37	0.842987	3.49835	0.135	0.552606	-13.5248	0	0	-4.51227	0.056	0.123752	-14.3937	0	0
miR-153	-4.04274	0.082	0.357352	3.43127	0.161	0.572273	-5.7885	0.011	0.0205102	3.42648	0.15	0.415836	-5.24493	0.016	0.0536229
miR-154	-4.42227	0.053	0.268195	3.378	0.164	0.585003	-4.56132	0.05	0.117867	4.44594	0.082	0.198201	-5.78119	0.014	0.027553
miR-154*	-6.41384	0.001	0.0269107	-4.22908	0.059	0.575057	5.55186	0.017	0.0875438	3.13557	0.2	0.505924	1.45732	0.509	0.98953
miR-155	-4.31517	0.065	0.295865	-3.15432	0.18	0.670326	7.9251	0	0.00960517	8.09716	0.001	0.00284596	4.16816	0.082	0.248262
miR-15a	-2.3527	0.405	0.859836	20.1546	0	0	-15.0911	0	0	-7.13536	0	0.00200835	-11.5662	0	0
miR-15b	2.12223	0.423	0.8916	18.1928	0	0	-16.888	0	0	-7.25487	0.001	0.00169898	-11.974	0	0
miR-16	-2.68577	0.281	0.784663	19.0794	0	0	-15.9983	0	0	-7.09035	0.001	0.00216028	-11.1813	0	0
miR-17-3p	3.02727	0.232	0.607326	2.62818	0.305	0.791829	-9.36239	0	3.21204e-05	-3.54393	0.157	0.329358	-12.8002	0	0
miR-17-5p	-4.21367	0.068	0.321977	-3.83408	0.097	0.69875	5.07931	0.032	0.135795	19.5362	0	0	-10.5912	0	0
miR-18	2.36605	0.384	0.842727	2.29568	0.391	0.872185	-12.0598	0	0	8.93682	0	0.000821016	-15.321	0	0
miR-181a	-3.39152	0.169	0.566478	-4.4959	0.05	0.528366	-2.36347	0.403	0.812918	3.93222	0.089	0.293346	-5.46339	0.015	0.0412275
miR-181b	-4.89997	0.032	0.169543	-4.05083	0.094	0.613607	3.24479	0.201	0.547722	5.96134	0.009	0.0539199	-5.53592	0.012	0.0380103
miR-181c	-3.30472	0.194	0.590317	-4.14586	0.051	0.570445	-3.7727	0.138	0.287668	3.90628	0.116	0.296752	-6.41392	0.002	0.0106553
miR-182	-4.87826	0.028	0.170671	3.91902	0.118	0.426331	-4.06534	0.079	0.211254	-3.3382	0.185	0.386963	-5.84745	0.003	0.0251405
miR-182*	1.74676	0.492	0.965269	1.69404	0.483	0.974523	-10.3222	0	0	-4.91376	0.028	0.0746965	-8.7794	0	0.000159889
miR-183	-2.44022	0.402	0.854744	4.52938	0.058	0.341612	-12.4159	0	0	-4.68694	0.027	0.100375	-14.3296	0	0
miR-184	8.77849	0	0.000253812	4.04148	0.097	0.415889	-16.9787	0	0	-7.06278	0	0.00220825	-16.8121	0	0
miR-185	5.28722	0.013	0.0872194	3.13934	0.21	0.653112	-16.4864	0	0	-6.8428	0	0.00343833	-14.9004	0	0
miR-186	-8.31183	0	0.00239566	2.80862	0.277	0.739478	6.45506	0.006	0.0344429	2.5247	0.381	0.745993	3.23417	0.214	0.429126
miR-187	6.65656	0.003	0.0148891	2.44943	0.348	0.831842	-11.9765	0	0	-3.43998	0.173	0.357452	-14.0414	0	0
miR-188	7.94866	0	0.00145942	4.38999	0.058	0.332212	-18.3343	0	0	-10.2563	0	0	-19.201	0	0
miR-189	4.47057	0.074	0.198465	2.52286	0.326	0.816612	-12.8466	0	0	-2.80524	0.3	0.569915	-14.0774	0	0
miR-190	-6.29609	0.003	0.0294813	-3.81051	0.088	0.687777	6.66121	0.002	0.0448243	6.72417	0.006	0.020792	7.02343	0.001	0.013521
miR-191	-2.23633	0.446	0.873892	4.40164	0.054	0.342955	-4.40063	0.051	0.144587	-3.326	0.192	0.38435	-5.54776	0.012	0.0376389
miR-192	-3.56387	0.157	0.498905	-3.48426	0.152	0.71349	-5.31931	0.02	0.0426657	3.66009	0.115	0.366053	-8.4939	0	0.000276203
miR-193	9.22481	0	0.00019459	2.93866	0.242	0.704479	-22.0945	0	0	-6.79418	0.002	0.00381586	-23.702	0	0
miR-194	-3.1158	0.246	0.668089	7.54842	0	0.0137234	5.22755	0.022	0.120141	-2.64931	0.274	0.63565	-3.01119	0.291	0.536825
miR-195	-3.91592	0.104	0.372562	19.0371	0	0	-14.3286	0	0	-7.46416	0	0.00131601	-10.6786	0	0
miR-196a	-4.19859	0.059	0.315754	2.84199	0.231	0.735486	-5.65992	0.009	0.0255943	-3.32594	0.188	0.38435	-5.27488	0.016	0.0518456
miR-196b	-2.90295	0.3	0.727264	4.84042	0.04	0.28031	-8.01303	0.001	0.000274027	-4.1807	0.062	0.172544	-5.53145	0.012	0.0380131
miR-197	8.87013	0	0.000231654	4.81656	0.039	0.278926	-17.8066	0	0	-7.11416	0	0.00213448	-18.9976	0	0
miR-198	9.64339	0	5.40526e-05	5.072	0.025	0.226105	-22.6946	0	0	-8.2214	0	0.000159393	-21.0513	0	0
miR-199a	7.13187	0	0.00758899	4.11732	0.094	0.389926	-19.917	0	0	-6.40012	0.002	0.0078313	-18.8702	0	0
miR-199a*	-3.08482	0.266	0.676672	7.26286	0	0.0189848	-6.15597	0.004	0.0108124	4.08375	0.089	0.256637	-7.2706	0	0.00239879
miR-199b	3.73926	0.111	0.374315	2.19466	0.42	0.907839	-14.6067	0	0	-6.13233	0.003	0.0123711	-13.1697	0	0
miR-19a	-7.01609	0	0.01102	-5.13374	0.015	0.532377	5.66834	0.01	0.0787564	6.47624	0.006	0.0280025	-5.00018	0.024	0.0724264
miR-19b	-6.55505	0.005	0.0221314	-5.33284	0.011	0.482908	5.09749	0.026	0.138039	5.67111	0.012	0.0661878	-4.83812	0.037	0.0883251
miR-20	-4.70133	0.035	0.207146	-4.59299	0.036	0.668789	6.45716	0.003	0.0419783	23.3962	0	0	-9.99024	0	0
miR-200a	-3.71302	0.135	0.449407	-2.17381	0.428	0.920774	4.01446	0.109	0.343025	5.75132	0.009	0.0611364	-4.3261	0.053	0.162948
miR-200b	-7.39021	0	0.00698164	-3.61583	0.106	0.683736	7.70796	0	0.0117397	8.63912	0	0.00131949	4.26044	0.069	0.241081
miR-200c	-7.37888	0.002	0.00662696	-2.84152	0.245	0.738638	6.45504	0.005	0.0344429	4.75593	0.036	0.153537	-3.17516	0.224	0.475832
miR-203	-5.80257	0.01	0.0551492	-3.1936	0.211	0.65889	4.40794	0.055	0.275764	3.4784	0.146	0.406914	4.8556	0.024	0.153827
miR-204	4.41953	0.072	0.20711	2.73103	0.304	0.766067	-14.4347	0	0	-8.50999	0	0.000145533	-14.319	0	0
miR-205	5.44864	0.02	0.0745463	2.62706	0.333	0.784689	-15.4183	0	0	-5.79542	0.004	0.0215232	-15.7544	0	0
miR-206	4.85587	0.046	0.133096	-1.91116	0.452	0.972277	-3.52308	0.168	0.361582	-3.08387	0.22	0.461801	-2.55827	0.335	0.711546
miR-208	4.35677	0.05	0.218505	2.162	0.392	0.897335	3.1982	0.248	0.522537	1.77171	0.474	0.955833	-2.76762	0.35	0.628418
miR-21	-4.83232	0.035	0.177596	3.43782	0.144	0.576786	3.99882	0.094	0.339049	5.25669	0.024	0.103705	-2.53104	0.381	0.719167
miR-210	7.91969	0	0.00144265	-1.10411	0.533	0.999031	-12.7876	0	0	-3.17693	0.186	0.430761	-13.267	0	0
miR-211	5.53254	0.015	0.0694198	2.04168	0.411	0.925792	-15.7919	0	0	-8.28732	0	0.000171654	-14.9189	0	0
miR-212	5.76854	0.009	0.0520271	8.55261	0	0.00292862	-17.6889	0	0	-5.72671	0.003	0.023361	-16.1595	0	0
miR-213	-2.37924	0.375	0.857148	-3.43891	0.149	0.705211	-6.45958	0.005	0.00596441	-4.14515	0.064	0.178581	-6.00263	0.009	0.020318
miR-214	10.2492	0	8.84498e-05	9.89112	0	0.000149759	-23.2233	0	0	-9.74492	0	0	-21.521	0	0
miR-215	-4.19576	0.091	0.31092	2.65501	0.325	0.792512	3.58844	0.167	0.463376	4.56485	0.053	0.182193	-4.59223	0.054	0.119604
miR-216	-3.32765	0.218	0.585964	1.69634	0.468	0.98223	-4.58124	0.054	0.115547	3.13837	0.236	0.511281	-8.18538	0	0.000527522
miR-217	-7.24204	0	0.00773983	-3.34815	0.191	0.694471	-3.055	0.196	0.525936	3.97514	0.098	0.283965	-3.43848	0.172	0.387542
miR-218	-1.98725	0.461	0.942562	3.02604	0.237	0.678666	-3.33599	0.181	0.422841	4.36351	0.076	0.209783	-3.88227	0.12	0.255373
miR-219	-2.96481	0.237	0.709382	-2.35497	0.359	0.865467	2.96937	0.294	0.615	-4.00528	0.096	0.203407	2.54413	0.348	0.707172
miR-22	5.06592	0.039	0.108414	-1.44225	0.499	1	-16.2612	0	0	-5.96461	0	0.0162342	-16.3448	0	0
miR-220	5.17833	0.025	0.0943151	1.54783	0.476	0.984493	-13.1129	0	0	3.03112	0.234	0.54481	-16.7506	0	0
miR-221	-5.72607	0.008	0.058728	-1.87457	0.463	0.972969	-5.22869	0.017	0.0490004	3.72981	0.114	0.345875	-5.75236	0.012	0.0285194
miR-222	-3.61814	0.136	0.479823	-1.64353	0.489	0.987646	-10.4952	0	0	-4.43043	0.059	0.131698	-11.7341	0	0
miR-223	-3.40337	0.184	0.568497	-4.15273	0.055	0.596811	3.46916	0.2	0.481861	2.46708	0.372	0.745517	-2.79185	0.303	0.620019
miR-224	-2.45102	0.399	0.859042	-2.52412	0.353	0.795051	-5.81434	0.008	0.0198361	3.62298	0.156	0.363263	-6.97086	0.003	0.00426964
miR-23a	-5.32589	0.014	0.0987758	-4.65948	0.038	0.686389	3.85137	0.125	0.374834	-3.74803	0.092	0.270333	-4.24486	0.064	0.176154
miR-23b	-7.79754	0	0.00572025	-4.4973	0.036	0.571449	6.02854	0.006	0.0478259	3.26351	0.183	0.476433	-3.20868	0.256	0.467551
miR-24	9.4051	0	0.000102416	5.99269	0.014	0.103633	-24.762	0	0	-10.217	0	0	-22.6927	0	0
miR-25	-6.0551	0.009	0.0390972	-3.11159	0.199	0.657365	-6.7452	0	0.00355533	-4.84213	0.025	0.0811636	-7.64403	0	0.00119338
miR-26a	-5.56698	0.016	0.0742214	3.53818	0.153	0.556595	-2.83324	0.294	0.619462	6.76358	0	0.020693	-3.10527	0.237	0.499711
miR-26b	-8.39046	0	0.00308013	4.27511	0.069	0.362021	2.81115	0.317	0.662195	6.6673	0.001	0.0214943	3.93815	0.097	0.301428
miR-27a	3.07489	0.239	0.59902	-3.89022	0.091	0.683177	-8.48547	0	6.15359e-05	-4.0392	0.084	0.199299	-11.0627	0	0
miR-27b	-3.06611	0.226	0.678497	-3.56774	0.112	0.673113	-6.47028	0.002	0.0058592	-4.00523	0.093	0.203407	-9.47693	0	0
miR-28	8.39653	0	0.000673579	6.34229	0.003	0.0684398	-17.0101	0	0	-5.74136	0.01	0.0232005	-17.8443	0	0
miR-296	13.2751	0	0	4.20837	0.089	0.373969	-25.3378	0	0	-11.1102	0	0	-24.7992	0	0
miR-299	2.19682	0.446	0.883357	-3.39694	0.177	0.716128	-5.56482	0.011	0.0295097	2.50938	0.325	0.744314	-6.41871	0.004	0.0106244
miR-29a	2.23094	0.419	0.879535	5.87529	0.004	0.116339	-9.27881	0	3.17713e-05	-6.08146	0.001	0.0130675	-8.6376	0	0.000211136
miR-29b	-2.83934	0.29	0.745809	7.5464	0.001	0.0125797	-6.66434	0.002	0.00417762	-4.39972	0.05	0.134159	-6.09449	0.002	0.0175555
miR-29c	3.71122	0.151	0.379303	5.27149	0.022	0.220341	-7.50516	0	0.000673426	-6.19712	0.005	0.0113641	-6.99154	0.002	0.00412465
miR-301	-6.14685	0.004	0.0354886	-3.38887	0.172	0.702218	6.56204	0.002	0.0449005	11.5547	0	7.3305e-05	-3.57642	0.15	0.343729
miR-302a	2.62485	0.344	0.759562	-3.29802	0.191	0.664004	-4.16619	0.09	0.189392	15.5098	0	0	-7.8797	0	0.000809665
miR-302a*	3.5347	0.176	0.426884	-4.30748	0.066	0.588155	-2.29438	0.415	0.823152	4.65519	0.05	0.166045	-4.26938	0.084	0.172714
miR-302b	-3.61848	0.157	0.487159	-3.67945	0.101	0.707689	6.11755	0.002	0.0440772	17.0752	0	0	-5.29713	0.024	0.0507812
miR-302b*	-8.6674	0	0.00136895	-4.29516	0.081	0.560026	8.66602	0	0.00320171	2.88489	0.257	0.595666	5.16331	0.025	0.15849
miR-302c	3.54083	0.181	0.430261	-3.12629	0.206	0.661367	-4.17783	0.077	0.188311	13.8106	0	0	-9.51977	0	0
miR-302c*	-3.50764	0.169	0.520007	2.91234	0.296	0.703584	3.53293	0.176	0.464812	4.24509	0.064	0.231427	3.70608	0.144	0.298201
miR-302d	-5.77176	0.011	0.056363	-4.49084	0.043	0.494049	4.46819	0.052	0.266421	16.3374	0	0	-6.96188	0.001	0.00427947
miR-30a-3p	-7.34219	0.001	0.00624583	-2.76105	0.234	0.750783	-2.41262	0.389	0.798103	-3.5973	0.171	0.313481	-2.90052	0.207	0.578462
miR-30a-5p	3.45974	0.147	0.453356	4.6946	0.039	0.297704	2.49093	0.409	0.776283	5.76606	0.011	0.06186	-6.04933	0.004	0.0187354
miR-30b	-3.22143	0.217	0.617526	5.23416	0.027	0.221993	4.13033	0.099	0.341003	5.86081	0.01	0.0582396	-6.21986	0.003	0.0145689
miR-30c	3.81102	0.128	0.352276	4.50721	0.058	0.325186	2.46593	0.368	0.772337	4.77782	0.051	0.152481	-6.9933	0.001	0.00414361
miR-30d	3.38586	0.204	0.478727	3.97122	0.102	0.409431	-3.48139	0.194	0.373965	4.92704	0.036	0.128201	-6.66334	0.003	0.00702892
miR-30e-3p	-7.50935	0	0.00627435	-2.89955	0.217	0.71496	2.26713	0.441	0.836349	-3.29527	0.242	0.391907	-3.21725	0.22	0.466757
miR-30e-5p	-3.36557	0.159	0.572935	5.17238	0.021	0.222657	2.79725	0.33	0.656266	4.20523	0.061	0.234386	-4.00074	0.087	0.226834
miR-31	-4.03608	0.082	0.353721	3.11643	0.186	0.658662	-7.50545	0	0.000680094	-4.40845	0.046	0.134059	-5.64358	0.011	0.0328604
miR-32	-6.41251	0.002	0.0255652	-6.05203	0.002	0.262776	3.59141	0.141	0.474068	-4.51106	0.049	0.122474	-2.71754	0.324	0.647224
miR-320	6.6364	0.003	0.0143996	3.20166	0.196	0.63428	-16.3712	0	0	-4.47314	0.049	0.127276	-15.2529	0	0
miR-323	-3.97476	0.087	0.360394	-3.24774	0.186	0.63874	3.21925	0.235	0.535633	3.65808	0.13	0.361553	-2.35736	0.369	0.787709
miR-324-3p	10.1776	0	8.1079e-05	1.96913	0.428	0.934335	-22.3044	0	0	-8.07318	0	0.0004463	-24.6095	0	0
miR-324-5p	9.93472	0	6.08092e-05	4.69452	0.037	0.297704	-23.7752	0	0	-8.53142	0	0.000101432	-24.1517	0	0
miR-325	-1.87399	0.47	0.94528	6.85893	0.003	0.0361988	-11.8227	0	0	-2.20585	0.438	0.803386	-9.22514	0	1.82984e-05
miR-326	13.3542	0	0	3.40103	0.133	0.579783	-24.1233	0	0	-10.1904	0	0	-24.0626	0	0
miR-328	11.9849	0	0	3.68191	0.132	0.516601	-24.3585	0	0	-10.6495	0	0	-24.8416	0	0
miR-33	-4.46509	0.062	0.259918	-3.2516	0.18	0.650207	-2.33676	0.413	0.81795	7.48402	0.001	0.00816129	-3.59856	0.157	0.340088
miR-330	-2.90729	0.268	0.733416	5.42873	0.013	0.193574	-9.62609	0	3.28422e-05	-5.63724	0.005	0.0273273	-10.9957	0	0
miR-331	12.7686	0	0	5.08701	0.033	0.229944	-25.7473	0	0	-10.6626	0	0	-24.6247	0	0
miR-335	-6.09089	0.007	0.0382023	-2.83934	0.257	0.727722	4.37428	0.055	0.276588	4.73619	0.046	0.154138	-3.18281	0.222	0.475333
miR-337	8.43951	0	0.000583769	3.86175	0.106	0.444385	-21.5067	0	0	-7.89867	0	0.00057478	-23.8824	0	0
miR-338	-3.30295	0.213	0.583061	5.21066	0.028	0.219343	-11.93	0	0	-5.91184	0.007	0.0177057	-11.7004	0	0
miR-339	10.5805	0	0.000138992	4.39016	0.063	0.339735	-24.6182	0	0	-10.6832	0	0	-24.9505	0	0
miR-340	6.74927	0.001	0.0137125	-2.06	0.425	0.938118	-15.3949	0	0	-6.47065	0.002	0.00678032	-18.7636	0	0
miR-342	4.05494	0.099	0.282412	2.82337	0.288	0.738347	-12.4873	0	0	-3.15583	0.235	0.435876	-16.6298	0	0
miR-345	6.63947	0.002	0.0147373	-1.99637	0.442	0.952493	-17.9489	0	0	-6.1895	0	0.0113401	-18.9208	0	0
miR-346	11.501	0	0.000162158	2.3516	0.38	0.870266	-22.7224	0	0	-7.67508	0	0.000898798	-21.6823	0	0
miR-34a	6.27153	0.003	0.0250534	4.65453	0.035	0.303744	-21.1439	0	0	-8.98582	0	6.56323e-05	-19.4902	0	0
miR-34b	2.73253	0.301	0.715701	6.78156	0.003	0.0384181	-16.3027	0	0	-7.27041	0	0.0016866	-14.9667	0	0
miR-34c	4.09585	0.081	0.273849	4.72744	0.033	0.302422	-19.194	0	0	-8.93316	0	0.000123972	-18.0736	0	0
miR-361	-2.75414	0.338	0.765881	3.28189	0.191	0.614484	-4.72415	0.045	0.0963103	3.64946	0.131	0.359459	-3.25306	0.198	0.454224
miR-365	5.44451	0.02	0.07322	-1.75088	0.46	0.986596	-14.8012	0	0	-6.69682	0.001	0.00476928	-13.8027	0	0
miR-367	-5.38178	0.013	0.0952918	-3.80497	0.083	0.66423	-3.70231	0.102	0.307846	5.89072	0.012	0.057712	-4.19633	0.115	0.18495
miR-368	-2.70608	0.301	0.782694	3.37527	0.159	0.578976	-4.96606	0.032	0.0701049	-2.31793	0.393	0.76397	-6.64201	0.006	0.00720411
miR-369	-7.52281	0	0.00693031	-6.06104	0.001	0.517427	6.41123	0.001	0.0343297	7.40876	0	0.00902809	3.6861	0.095	0.287361
miR-370	10.5804	0	0.000121618	2.62814	0.309	0.791829	-21.8449	0	0	-8.3858	0	0.000185958	-22.2439	0	0
miR-371	10.4197	0	0.000108105	-2.11463	0.436	0.93741	-20.7347	0	0	-7.94343	0	0.000575871	-19.4297	0	0
miR-372	4.31637	0.052	0.221939	-4.58255	0.044	0.610033	4.1251	0.097	0.331724	15.3128	0	0	-9.92317	0	0
miR-373	2.23971	0.39	0.885433	-3.30706	0.192	0.673451	-6.69819	0.002	0.00389727	14.9631	0	0	-11.7732	0	0
miR-373*	-4.393	0.055	0.272996	2.16588	0.391	0.903714	-5.11841	0.026	0.0566613	5.82426	0.006	0.0589372	-5.21857	0.021	0.0553046
miR-374	-4.0818	0.068	0.349159	-3.66088	0.139	0.696688	3.53856	0.171	0.473777	5.11685	0.032	0.110355	-3.11878	0.209	0.496597
miR-375	3.54907	0.207	0.43256	-3.27377	0.168	0.664771	-6.01324	0.007	0.0141064	2.50253	0.315	0.738725	-6.59917	0.001	0.00763388
miR-376a	-4.99374	0.025	0.156003	-2.61581	0.266	0.754057	-3.30725	0.211	0.431066	-3.00739	0.215	0.490397	-2.94013	0.275	0.564198
miR-377	-2.28769	0.408	0.879544	-2.94945	0.24	0.708669	-3.55211	0.179	0.353864	4.50737	0.059	0.188446	-8.07503	0	0.000637178
miR-378	9.94799	0	6.48632e-05	2.67322	0.28	0.790319	-21.1993	0	0	-7.30355	0	0.00164706	-23.2254	0	0
miR-379	-2.38882	0.36	0.870396	2.76453	0.296	0.755466	-6.25287	0.006	0.00900375	2.96035	0.219	0.570444	-7.34067	0.001	0.00215549
miR-380-3p	-6.8717	0	0.0134114	-4.55494	0.035	0.57636	6.30702	0.006	0.0374357	4.42449	0.048	0.199587	6.00987	0.005	0.0673439
miR-380-5p	-1.93157	0.456	0.939529	2.91595	0.264	0.709311	-6.49446	0.003	0.00568502	3.53635	0.164	0.390111	-7.19426	0	0.00274477
miR-381	-3.05218	0.226	0.677578	2.62421	0.307	0.778558	3.24105	0.213	0.537393	5.09005	0.03	0.111635	-3.42405	0.186	0.390714
miR-382	-4.0244	0.085	0.351928	-2.82951	0.265	0.722117	-2.30849	0.396	0.82341	2.73653	0.321	0.655337	3.77032	0.111	0.314891
miR-383	3.02754	0.271	0.614428	2.51757	0.316	0.811631	-6.57272	0.002	0.00489866	-3.27207	0.21	0.396838	-8.20831	0	0.000470052
miR-384	-3.97029	0.11	0.35615	-2.2314	0.405	0.905588	6.17037	0.008	0.0436046	4.54629	0.054	0.183122	-3.52586	0.169	0.358811
miR-422a	5.00786	0.033	0.109337	-1.74137	0.487	0.977423	-13.6077	0	0	-4.95539	0.02	0.0705749	-13.2478	0	0
miR-422b	4.7915	0.04	0.142192	-2.66881	0.336	0.781948	-14.7684	0	0	-5.34498	0.017	0.0401032	-12.5426	0	0
miR-423	12.0169	0	0	4.01652	0.075	0.403707	-22.3516	0	0	-9.90904	0	0	-23.1894	0	0
miR-424	-3.99287	0.118	0.358907	18.4677	0	0	-14.6591	0	0	-6.0829	0.002	0.0132736	-8.56077	0	0.000261406
miR-425	8.16621	0	0.00100898	2.53401	0.341	0.818178	-14.3219	0	0	-7.71073	0	0.000828842	-16.6421	0	0
miR-429	-8.37376	0	0.00266945	-2.65288	0.296	0.778566	7.09822	0.002	0.029616	7.05958	0	0.0139866	5.43312	0.018	0.131781
miR-448	-9.68335	0	0	-5.42749	0.011	0.536925	6.45833	0.001	0.0472256	4.13272	0.081	0.246603	4.85718	0.031	0.175494
miR-449	5.29645	0.012	0.0883393	5.50932	0.009	0.181927	-20.2433	0	0	-7.5594	0	0.00117447	-17.8874	0	0
miR-450	-5.88808	0.004	0.0507038	-2.3451	0.317	0.858752	3.28557	0.223	0.541021	-3.59909	0.152	0.316042	3.79953	0.104	0.326955
miR-7	2.58261	0.382	0.771802	-2.39611	0.378	0.855381	-6.05844	0.003	0.0131148	-2.94066	0.195	0.514204	-7.60527	0.001	0.00127774
miR-9	-6.21621	0.004	0.0324815	-2.92197	0.189	0.714121	-3.69098	0.173	0.309458	4.16476	0.056	0.241214	-4.14161	0.065	0.195176
miR-9*	2.74834	0.317	0.71586	-3.30778	0.173	0.689381	3.21587	0.241	0.526019	4.25214	0.091	0.233774	4.61798	0.035	0.170405
miR-92	2.90043	0.289	0.6557	3.99497	0.088	0.40644	-11.1596	0	0	-5.41963	0.012	0.0367869	-11.2522	0	0
miR-93	4.18845	0.069	0.24962	-3.31938	0.177	0.698533	-7.50949	0	0.000686895	16.3605	0	0	-12.7394	0	0
miR-95	-2.53974	0.324	0.833289	4.02532	0.096	0.407214	4.0816	0.1	0.33815	2.35607	0.352	0.782712	-3.98789	0.082	0.228631
miR-96	-1.94518	0.451	0.945119	3.51718	0.125	0.55106	-11.1601	0	0	-5.36513	0.012	0.0392614	-11.6801	0	0
miR-98	-3.85432	0.098	0.392618	3.20495	0.161	0.640661	-9.08693	0	3.10953e-05	-7.41303	0	0.00145047	-8.85054	0	0.000125578
miR-99a	5.06262	0.024	0.106655	-2.69579	0.297	0.778565	-10.5165	0	0	-4.20066	0.069	0.170271	-12.7869	0	0
miR-99b	5.55135	0.016	0.0691541	-1.83946	0.464	0.972377	-11.4922	0	0	-5.25234	0.016	0.0453583	-13.4482	0	0
